# Supplementary material for: Genomes of multicellular algal sisters to land plants illuminate signaling network evolution
Source: Nat Genet. 2024 May 1;56(5):1018–31. doi: 10.1038/s41588-024-01737-3 (PMC11096116; doi:10.1038/s41588-024-01737-3)
Supplement: Supplementary file 6 — Values plotted in Fig. 1g. [file 41588_2024_1737_MOESM6_ESM.xlsx]

## Sheet: 1g
Statistic analysis genome assembly of 16 species
species	Genome size (Mb)	Gene Count (1000)	Gene density (Gene/Mb)	intergenic length (%)	Total exon length (%)	Total intron length (%)	LTR_Copia	LTR_Gypsy	Other retrotransposon	Transposons	simple_repeats	Unclassified
A. thaliana	119.668	27.528	230.037	48.8632	34.4973	16.6395	1.02894	4.15321	1.16051	2.30341	2.22136	4.60598
P. patens	473.227	32.42	68.5084	77.2479	14.5884	7.80538	5.22914	44.5302	3.63457	0.752604	2.36126	5.23978
M. polymorpha	225.761	19.282	85.4089	67.9438	19.1143	12.7732	3.48854	4.49452	1.05447	2.05165	1.15437	12.945
Z. cir. SAG698-1b	71.0053	16.617	234.025	12.7215	43.1738	43.6566	1.87698	2.91554	0.372368	4.43297	9.36409	4.45747
Z. cir. UTEX1560	65.1965	18.654	286.12	25.084	30.4203	44.4957	0.518523	0.40773	0.156268	1.56163	8.2251	5.79658
Z. cir. UTEX1559	71.2268	18.062	253.584	21.5666	29.959	48.4744	0.519803	0.853899	0.292654	1.76227	8.7507	7.03722
Z. cyl. SAG 698-1a_XF	359.786	45.178	125.569	69.8196	10.252	19.9283	29.7686	5.93624	1.99753	14.1464	3.20118	18.201
M. endlicherianum	173.751	11.075	63.7405	62.6855	8.86419	28.4503	0.509241	23.9017	0.466711	2.58172	3.91944	7.39364
P. margaritaceum	3661.74	52.165	14.2459	91.9426	2.06563	5.90461	23.0469	7.09281	1.18454	6.0422	6.78404	22.4956
S. muscicola	170.819	27.059	158.407	46.7778	27.1492	26.073	0.436745	2.30896	5.03293	2.33578	2.39144	17.3519
C. braunii	1751.21	35.575	20.3145	67.2974	4.02247	28.6802	0.0128599	14.9014	5.6658	7.92698	5.42825	29.8709
K. nitens	104.21	17.058	163.689	21.528	32.0839	46.3931	0.529462	0.293426	0.198183	1.42889	0.437306	2.14854
C. atmophyticus	74.3303	9.289	124.969	68.0503	17.2106	14.7391	2.75753	9.55674	2.28822	3.06083	3.06866	13.1296
M. viride	281.412	9.288	33.005	78.6694	4.99684	16.3338	6.66668	3.09959	7.80627	2.39036	2.57563	18.9785
V. carteri	131.163	14.246	108.613	34.6557	28.3705	36.9738	1.08396	1.82746	5.26184	1.3289	6.51996	10.5868
C. reinhardtii	111.101	17.741	159.684	14.6958	47.4908	37.8133	0.138914	0.236311	3.8281	0.770169	7.35602	9.62826
