# Supplementary material for: Genomes of multicellular algal sisters to land plants illuminate signaling network evolution
Source: Nat Genet. 2024 May 1;56(5):1018–31. doi: 10.1038/s41588-024-01737-3 (PMC11096116; doi:10.1038/s41588-024-01737-3)
Supplement: Supplementary file 7 — Values plotted in Fig. 2b,c,e,g. [file 41588_2024_1737_MOESM7_ESM.xlsx]

## Sheet: Figure 2b
Pfam domains	Qvalue	the -log10(Qvalue)
Chal_sti_synt_C	1.81e-251	250.742
Methyltransf_29	3.67e-92	91.4353
Methyltransf_11	2.52e-65	64.5986
HLH	1.23e-64	63.9101
O-FucT	2.74e-57	56.5622
Peptidase_S15	2.48e-37	36.6055
PPR_3	8.12e-33	32.0904
PPR	1.52e-32	31.8182
PPR_2	3.21e-26	25.4935
PK_Tyr_Ser-Thr	1.22e-21	20.9136
Glyco_transf_61	5.13e-21	20.2899
ARID	9.41e-18	17.0264
Arm	1e-17	17
zf-met	2.97e-13	12.5272
LRRNT_2	6.26e-11	10.2034
Thioredoxin_6	1.96e-10	9.70774
C2	6.82e-10	9.16622
F-box-like	1.41e-09	8.85078
LRR_6	3.74e-09	8.42713
HSP20	1.82e-07	6.73993
PPR_long	3.72e-07	6.42946
Thioredoxin	2.54e-06	5.59517
LRR_8	7.65e-05	4.11634
F-box	0.000312	3.50585
PPR_1	0.000504	3.29757

## Sheet: Figure 2c
Enriched GO functions (Z & E expanded OGs)	Qvalue	the -log10(Q-value)
regulation of lipid biosynthetic process, GO:0046890	3.32e-05	4.47886
regulation of hormone biosynthetic process, GO:0046885	4.2e-05	4.37675
cellular glucan metabolic process, GO:0006073	4.64e-05	4.33348
glucan metabolic process, GO:0044042	5.88e-05	4.23062
positive regulation of biosynthetic process, GO:0009891	5.88e-05	4.23062
endonuclease activity, GO:0004519	0.000119	3.92445
positive regulation of lipid metabolic process, GO:0045834	0.000148	3.82974
positive regulation of hormone metabolic process, GO:0032352	0.000259	3.5867
glucan biosynthetic process, GO:0009250	0.000563	3.24949
UDP-xylosyltransferase activity, GO:0035252	0.000641	3.19314

## Sheet: Figure 2e
Enriched GO functions (Z & E unique OGs)	Qvalue	the -log10(Q-value)
cation transmembrane transporter activity, GO:0008324	4.29296e-09	8.36724
cell wall polysaccharide metabolic process, GO:0010383	1.58406e-07	6.80023
regulation of nucleobase-containing compound metabolic process, GO:0019219	6.66202e-07	6.17639
regulation of RNA metabolic process, GO:0051252	8.36599e-07	6.07748
regulatory region DNA binding, GO:0000975	2.14099e-06	5.66939
imaginal disc pattern formation, GO:0007447	4.54148e-06	5.3428
cuticle pattern formation, GO:0035017	6.19421e-06	5.20801
sequence-specific DNA binding, GO:0043565	3.37384e-05	4.47188
regulation of macromolecule biosynthetic process, GO:0010556	3.40992e-05	4.46726
regulation of cellular biosynthetic process, GO:0031326	5.76401e-05	4.23928
endonuclease activity, GO:0004519	0.00177678	2.75037
DNA-methyltransferase activity, GO:0009008	0.00193324	2.71371
DNA modification, GO:0006304	0.0025438	2.59452
transmembrane receptor protein serine/threonine kinase activity, GO:0004675	0.00314704	2.5021
ion transmembrane transport, GO:0034220	0.00367389	2.43487
regulation of meiotic nuclear division, GO:0040020	0.00735659	2.13332

## Sheet: Figure 2g
gene expression levels
	Dark-2h	Dark-6h	Light-2h	Light-6h	Light-10h	Light-14h	Liquid_20C	Liquid_4C	Desi_20C	Desi_4C	Control	Cadmium	Dark	HL_1	HL_2	Mannitol	NaCl	UV	pH9
Zci_01418	0	0	0.105555	0	0	0	0	0	0	0	0	0	0	0	0	0	0	0	0
Zci_01419	60.6994	72.895	96.6109	50.4105	30.5931	47.3224	26.4326	89.453	61.0791	126.849	35.2083	10.6555	46.5134	19.9085	37.2192	24.3278	23.7184	24.7662	15.5882
