# Supplementary material for: Genomes of multicellular algal sisters to land plants illuminate signaling network evolution
Source: Nat Genet. 2024 May 1;56(5):1018–31. doi: 10.1038/s41588-024-01737-3 (PMC11096116; doi:10.1038/s41588-024-01737-3)
Supplement: Supplementary file 8 — Values plotted in Fig. 3i. [file 41588_2024_1737_MOESM8_ESM.xlsx]

## Sheet: 3i
Zci_10218 read mapping coverage per base pair
Zci_10218 position on Chr9	LQ_4	LQ_20	Desi_4	Desi_20
2682577	0	0	4	7
2682578	0	0	4	7
2682579	0	0	4	7
2682580	0	0	4	7
2682581	0	0	4	7
2682582	0	0	4	7
2682583	0	0	4	7
2682584	0	0	4	7
2682585	0	0	4	7
2682586	0	0	4	7
2682587	0	0	4	7
2682588	0	0	4	7
2682589	0	0	4	7
2682590	0	0	4	7
2682591	0	0	4	7
2682592	0	0	4	7
2682593	0	0	4	7
2682594	0	0	4	7
2682595	0	0	4	7
2682596	0	0	4	7
2682597	0	0	0	7
2682598	0	0	0	7
2682599	0	0	0	7
2682600	0	0	0	7
2682601	0	0	0	7
2682602	0	0	0	7
2682603	0	0	0	7
2682604	0	0	0	7
2682605	0	0	0	7
2682606	0	0	0	7
2682607	0	0	0	7
2682608	0	0	0	7
2682609	0	0	0	7
2682610	0	0	0	7
2682611	0	0	0	7
2682612	0	0	0	7
2682613	0	0	0	7
2682614	0	0	0	7
2682615	0	0	0	7
2682616	0	0	0	7
2682617	0	0	0	7
2682618	0	0	0	7
2682619	0	0	0	7
2682620	0	0	0	7
2682621	0	0	0	7
2682622	0	0	0	7
2682623	0	0	0	7
2682624	0	0	0	7
2682625	0	0	0	7
2682626	0	0	0	7
2682627	0	0	0	7
2682628	0	0	0	7
2682629	0	0	0	1
2682630	0	0	0	1
2682631	0	0	0	1
2682632	0	0	0	1
2682633	0	0	0	1
2682634	0	0	0	1
2682635	0	0	0	1
2682636	0	0	0	1
2682637	0	0	0	1
2682638	0	0	0	1
2682639	0	0	0	1
2682640	0	0	0	1
2682641	0	0	0	1
2682642	0	0	0	1
2682643	0	0	0	1
2682644	0	0	0	1
2682645	0	0	0	1
2682646	0	0	0	1
2682647	0	0	0	1
2682648	0	0	0	1
2682649	0	0	0	1
2682650	0	0	0	1
2682651	0	0	0	1
2682652	0	0	4	1
2682653	0	0	6	1
2682654	0	0	6	1
2682655	0	0	6	1
2682656	0	0	6	1
2682657	0	0	7	1
2682658	0	0	7	1
2682659	0	0	7	1
2682660	0	0	7	1
2682661	0	0	7	1
2682662	0	0	7	1
2682663	0	0	7	1
2682664	0	0	7	1
2682665	0	0	7	1
2682666	0	0	7	1
2682667	0	0	7	1
2682668	0	0	7	1
2682669	0	0	7	1
2682670	0	0	7	1
2682671	0	0	7	1
2682672	0	0	7	1
2682673	0	0	7	1
2682674	0	0	7	1
2682675	0	0	7	1
2682676	0	0	7	1
2682677	0	0	7	1
2682678	0	0	7	1
2682679	0	0	7	1
2682680	0	0	8	1
2682681	0	0	8	1
2682682	0	0	8	1
2682683	0	0	8	1
2682684	0	0	8	1
2682685	0	0	8	1
2682686	0	0	8	1
2682687	0	0	9	1
2682688	0	0	9	1
2682689	0	0	9	1
2682690	0	0	10	2
2682691	0	0	10	2
2682692	0	0	10	2
2682693	0	0	10	2
2682694	0	0	10	2
2682695	0	0	10	2
2682696	0	0	10	2
2682697	0	0	10	2
2682698	0	0	10	2
2682699	0	0	10	2
2682700	0	0	10	2
2682701	0	0	10	2
2682702	0	0	10	2
2682703	0	0	10	2
2682704	0	0	11	2
2682705	0	0	11	2
2682706	0	0	11	2
2682707	0	0	11	2
2682708	0	0	11	2
2682709	0	0	11	2
2682710	0	0	11	2
2682711	0	0	11	2
2682712	0	0	11	2
2682713	0	0	11	2
2682714	0	0	11	2
2682715	0	0	11	2
2682716	0	0	11	2
2682717	0	0	11	2
2682718	0	0	11	2
2682719	0	0	11	2
2682720	0	0	11	2
2682721	0	0	11	2
2682722	0	0	11	2
2682723	0	0	11	2
2682724	0	0	11	2
2682725	0	0	11	2
2682726	0	0	11	2
2682727	0	0	11	1
2682728	0	0	11	1
2682729	0	0	11	1
2682730	0	0	11	1
2682731	0	0	11	1
2682732	0	0	11	1
2682733	0	0	11	1
2682734	0	0	11	1
2682735	0	0	11	1
2682736	0	0	11	1
2682737	0	0	11	1
2682738	0	0	11	1
2682739	0	0	11	1
2682740	0	0	11	1
2682741	0	0	11	1
2682742	0	0	11	1
2682743	0	0	11	1
2682744	0	0	11	1
2682745	0	0	11	1
2682746	0	0	11	1
2682747	0	0	11	1
2682748	0	0	11	1
2682749	0	0	11	1
2682750	0	0	11	1
2682751	0	0	11	1
2682752	0	0	11	1
2682753	0	0	11	1
2682754	0	0	11	1
2682755	0	0	11	1
2682756	0	0	11	1
2682757	0	0	11	1
2682758	0	0	11	1
2682759	0	0	11	1
2682760	0	0	11	1
2682761	0	0	11	1
2682762	0	0	11	1
2682763	0	0	11	1
2682764	0	0	9	1
2682765	0	0	9	1
2682766	0	0	9	1
2682767	0	0	9	1
2682768	0	0	9	1
2682769	0	0	9	1
2682770	0	0	9	1
2682771	0	0	9	1
2682772	0	0	9	1
2682773	0	0	9	1
2682774	0	0	9	1
2682775	0	0	9	1
2682776	0	0	9	1
2682777	0	0	9	1
2682778	0	0	9	1
2682779	0	0	9	1
2682780	0	0	9	1
2682781	0	0	9	1
2682782	0	0	9	1
2682783	0	0	9	1
2682784	0	0	9	1
2682785	0	0	7	1
2682786	0	0	7	1
2682787	0	0	7	1
2682788	0	0	7	1
2682789	0	0	7	1
2682790	0	0	7	1
2682791	0	0	7	1
2682792	0	0	7	1
2682793	0	0	7	1
2682794	0	0	7	1
2682795	0	0	7	1
2682796	0	0	7	1
2682797	0	0	7	1
2682798	0	0	7	1
2682799	0	0	7	1
2682800	0	0	7	1
2682801	0	0	6	1
2682802	0	0	6	1
2682803	0	0	5	1
2682804	0	0	4	1
2682805	0	0	4	1
2682806	0	0	4	1
2682807	0	0	5	1
2682808	0	0	5	1
2682809	0	0	5	1
2682810	0	0	5	1
2682811	0	0	5	1
2682812	0	0	5	1
2682813	0	0	5	1
2682814	0	0	5	1
2682815	0	0	5	1
2682816	0	0	6	1
2682817	0	0	6	1
2682818	0	0	6	1
2682819	0	0	6	1
2682820	0	0	6	1
2682821	0	0	6	1
2682822	0	0	6	1
2682823	0	0	6	1
2682824	0	0	6	1
2682825	0	0	6	1
2682826	0	0	6	1
2682827	0	0	6	1
2682828	0	0	6	1
2682829	0	0	6	1
2682830	0	0	5	1
2682831	0	0	5	1
2682832	0	0	4	1
2682833	0	0	4	1
2682834	0	0	6	1
2682835	0	0	6	1
2682836	0	0	6	1
2682837	0	0	6	1
2682838	0	0	6	1
2682839	0	0	5	0
2682840	0	0	5	0
2682841	0	0	5	0
2682842	0	0	9	0
2682843	0	0	9	0
2682844	0	0	9	0
2682845	0	0	9	0
2682846	0	0	9	0
2682847	0	0	9	0
2682848	0	0	9	0
2682849	0	0	9	0
2682850	0	0	9	0
2682851	0	0	9	0
2682852	0	0	9	0
2682853	0	0	9	0
2682854	0	0	8	0
2682855	0	0	8	0
2682856	0	0	8	0
2682857	0	0	8	0
2682858	0	0	8	0
2682859	0	0	8	0
2682860	0	0	8	0
2682861	0	0	8	0
2682862	0	0	8	0
2682863	0	0	8	0
2682864	0	0	8	0
2682865	0	0	8	0
2682866	0	0	8	0
2682867	0	0	8	0
2682868	0	0	8	0
2682869	0	0	8	0
2682870	0	0	8	0
2682871	0	0	16	0
2682872	0	0	16	0
2682873	0	0	16	4
2682874	0	0	16	6
2682875	0	0	16	6
2682876	0	0	16	6
2682877	0	0	16	6
2682878	0	0	16	6
2682879	0	0	16	6
2682880	0	0	16	6
2682881	0	0	16	6
2682882	0	0	16	6
2682883	0	0	16	6
2682884	0	0	16	6
2682885	0	0	16	6
2682886	0	0	16	6
2682887	0	0	16	6
2682888	0	0	16	6
2682889	0	0	16	6
2682890	0	0	16	6
2682891	0	0	16	6
2682892	0	0	16	6
2682893	0	0	16	6
2682894	0	0	16	6
2682895	0	0	16	6
2682896	0	0	16	6
2682897	0	0	16	6
2682898	0	0	16	6
2682899	0	0	16	6
2682900	0	0	16	6
2682901	0	0	16	6
2682902	0	0	16	6
2682903	0	0	16	6
2682904	0	0	16	6
2682905	0	0	16	6
2682906	0	0	17	6
2682907	0	0	17	6
2682908	0	0	17	6
2682909	0	0	17	6
2682910	0	0	17	6
2682911	0	0	17	6
2682912	0	0	17	6
2682913	0	0	17	6
2682914	0	0	17	6
2682915	0	0	17	6
2682916	0	0	17	6
2682917	0	0	17	6
2682918	0	0	17	6
2682919	0	0	15	6
2682920	0	0	16	6
2682921	0	0	16	6
2682922	0	0	16	6
2682923	0	0	16	6
2682924	0	0	16	6
2682925	0	0	16	6
2682926	0	0	16	6
2682927	0	0	16	6
2682928	0	0	16	6
2682929	0	0	16	6
2682930	0	0	18	6
2682931	0	0	18	6
2682932	0	0	20	6
2682933	0	0	20	6
2682934	0	0	16	6
2682935	0	0	16	6
2682936	0	0	16	6
2682937	0	0	16	6
2682938	0	0	12	6
2682939	0	0	12	6
2682940	0	0	12	6
2682941	0	0	12	6
2682942	0	0	12	6
2682943	0	0	12	6
2682944	0	0	12	6
2682945	0	0	12	6
2682946	0	0	12	6
2682947	0	0	12	6
2682948	0	0	12	6
2682949	0	0	12	6
2682950	0	0	12	6
2682951	0	0	12	6
2682952	0	0	12	6
2682953	0	0	12	6
2682954	0	0	11	6
2682955	0	0	11	6
2682956	0	0	11	6
2682957	0	0	11	6
2682958	0	0	11	6
2682959	0	0	11	6
2682960	0	0	11	6
2682961	0	0	11	6
2682962	0	0	11	6
2682963	0	0	11	2
2682964	0	0	13	2
2682965	0	0	13	2
2682966	0	0	12	2
2682967	0	0	12	2
2682968	0	0	12	2
2682969	0	0	12	2
2682970	0	0	12	2
2682971	0	0	12	2
2682972	0	0	12	2
2682973	0	0	13	2
2682974	0	0	13	2
2682975	0	0	11	2
2682976	0	0	11	0
2682977	0	0	11	0
2682978	0	0	11	0
2682979	0	0	11	0
2682980	0	0	11	0
2682981	0	0	11	0
2682982	0	0	11	0
2682983	0	0	11	0
2682984	0	0	11	0
2682985	0	0	11	0
2682986	0	0	11	0
2682987	0	0	9	0
2682988	0	0	9	0
2682989	0	0	9	0
2682990	0	0	9	0
2682991	0	0	9	0
2682992	0	0	9	0
2682993	0	0	9	0
2682994	0	0	9	0
2682995	0	0	9	0
2682996	0	0	9	0
2682997	0	0	9	0
2682998	0	0	9	0
2682999	0	0	9	0
2683000	0	0	9	0
2683001	0	0	9	0
2683002	0	0	9	0
2683003	0	0	9	0
2683004	0	0	9	0
2683005	0	0	9	0
2683006	0	0	9	0
2683007	0	0	9	0
2683008	0	0	9	0
2683009	0	0	9	0
2683010	0	0	9	0
2683011	0	0	10	0
2683012	0	0	10	0
2683013	0	0	10	0
2683014	0	0	10	0
2683015	0	0	10	0
2683016	0	0	10	0
2683017	0	0	10	0
2683018	0	0	10	0
2683019	0	0	10	0
2683020	0	0	10	0
2683021	0	0	8	0
2683022	0	0	8	0
2683023	0	0	8	0
2683024	0	0	8	0
2683025	0	0	8	0
2683026	0	0	8	0
2683027	0	0	8	0
2683028	0	0	8	0
2683029	0	0	8	0
2683030	0	0	8	0
2683031	0	0	8	0
2683032	0	0	8	0
2683033	0	0	8	0
2683034	0	0	8	0
2683035	0	0	8	0
2683036	0	0	8	0
2683037	0	0	8	0
2683038	0	0	8	0
2683039	0	0	8	0
2683040	0	0	8	0
2683041	0	0	8	0
2683042	0	0	8	0
2683043	0	0	6	0
2683044	0	0	6	0
2683045	0	0	6	0
2683046	0	0	4	0
2683047	0	0	4	0
2683048	0	0	4	0
2683049	0	0	4	2
2683050	0	0	3	2
2683051	0	0	3	2
2683052	0	0	3	4
2683053	0	0	3	4
2683054	0	0	3	4
2683055	0	0	3	4
2683056	0	0	3	4
2683057	0	0	3	4
2683058	0	0	5	4
2683059	0	0	5	4
2683060	0	0	5	4
2683061	0	0	5	4
2683062	0	0	5	4
2683063	0	0	5	4
2683064	0	0	6	4
2683065	0	0	6	4
2683066	0	0	5	4
2683067	0	0	5	4
2683068	0	0	5	4
2683069	0	0	5	4
2683070	0	0	5	4
2683071	0	0	5	4
2683072	0	0	5	4
2683073	0	0	5	4
2683074	0	0	5	4
2683075	0	0	6	4
2683076	0	0	6	4
2683077	0	0	6	4
2683078	0	0	6	4
2683079	0	0	6	4
2683080	0	2	6	4
2683081	0	2	6	4
2683082	0	2	6	4
2683083	0	2	6	4
2683084	0	2	6	4
2683085	0	2	6	4
2683086	0	2	6	4
2683087	0	2	10	4
2683088	0	2	10	4
2683089	0	2	10	4
2683090	0	2	10	4
2683091	0	2	11	4
2683092	0	2	11	4
2683093	0	2	11	4
2683094	0	2	11	4
2683095	0	2	11	4
2683096	0	2	11	4
2683097	0	2	11	4
2683098	0	2	11	4
2683099	0	2	11	4
2683100	0	2	11	4
2683101	0	2	11	4
2683102	0	2	11	4
2683103	0	2	11	4
2683104	0	2	11	4
2683105	0	2	11	4
2683106	0	2	11	4
2683107	0	2	11	4
2683108	0	2	11	4
2683109	0	2	11	4
2683110	0	2	11	4
2683111	0	2	11	4
2683112	0	2	11	4
2683113	0	2	11	4
2683114	0	2	11	4
2683115	0	2	11	4
2683116	0	2	12	4
2683117	0	2	12	4
2683118	0	2	12	4
2683119	0	2	12	4
2683120	0	2	12	4
2683121	0	2	12	4
2683122	0	2	12	4
2683123	0	2	12	4
2683124	0	2	12	4
2683125	0	2	11	4
2683126	0	2	11	4
2683127	0	2	11	4
2683128	0	2	11	4
2683129	0	2	11	4
2683130	0	2	11	4
2683131	0	2	11	4
2683132	0	2	11	4
2683133	0	2	11	4
2683134	0	2	11	4
2683135	0	2	11	4
2683136	0	2	12	4
2683137	0	2	12	4
2683138	0	2	12	2
2683139	0	2	12	2
2683140	0	2	12	2
2683141	0	2	12	2
2683142	0	2	12	2
2683143	0	2	12	2
2683144	0	2	12	2
2683145	0	2	12	2
2683146	0	2	12	2
2683147	0	2	12	2
2683148	0	2	12	2
2683149	0	2	12	2
2683150	0	2	12	2
2683151	0	2	12	2
2683152	0	2	12	2
2683153	0	2	12	2
2683154	0	2	12	2
2683155	0	2	12	2
2683156	0	2	12	2
2683157	0	2	12	2
2683158	0	2	12	2
2683159	0	2	12	2
2683160	0	2	12	2
2683161	0	2	13	2
2683162	0	2	13	2
2683163	0	2	13	2
2683164	0	2	13	2
2683165	0	2	13	2
2683166	0	2	13	2
2683167	0	2	13	2
2683168	0	2	13	2
2683169	0	2	13	2
2683170	0	2	13	2
2683171	0	2	13	2
2683172	0	2	13	2
2683173	0	2	13	2
2683174	0	2	13	2
2683175	0	2	13	2
2683176	0	2	13	2
2683177	0	2	13	2
2683178	0	2	13	2
2683179	0	2	13	2
2683180	0	2	13	2
2683181	0	2	13	2
2683182	0	2	13	2
2683183	0	2	13	2
2683184	0	2	13	2
2683185	0	2	13	2
2683186	0	2	13	2
2683187	0	2	13	2
2683188	0	2	13	2
2683189	0	2	13	2
2683190	0	2	13	2
2683191	0	2	13	2
2683192	0	2	13	2
2683193	0	2	13	2
2683194	0	2	13	2
2683195	0	2	13	2
2683196	0	2	13	2
2683197	0	2	13	2
2683198	0	2	14	0
2683199	0	2	14	0
2683200	0	2	14	0
2683201	0	2	14	0
2683202	0	2	14	0
2683203	0	2	10	0
2683204	0	2	10	0
2683205	0	2	8	0
2683206	0	2	8	0
2683207	0	2	8	0
2683208	0	2	8	0
2683209	0	2	8	0
2683210	0	2	8	0
2683211	0	2	8	0
2683212	0	2	8	0
2683213	0	2	8	0
2683214	0	2	7	0
2683215	0	2	7	0
2683216	0	0	7	0
2683217	0	0	15	3
2683218	0	0	15	3
2683219	0	0	15	3
2683220	0	0	15	3
2683221	0	0	19	6
2683222	0	0	19	6
2683223	0	0	19	8
2683224	0	0	21	8
2683225	0	0	20	8
2683226	0	0	20	8
2683227	0	0	20	8
2683228	0	0	20	8
2683229	0	0	20	8
2683230	0	0	20	8
2683231	0	0	20	9
2683232	0	0	20	9
2683233	0	0	20	9
2683234	0	0	20	9
2683235	0	0	20	9
2683236	0	0	20	9
2683237	0	0	20	9
2683238	0	0	20	9
2683239	0	0	20	9
2683240	0	0	20	9
2683241	0	0	20	9
2683242	0	0	20	9
2683243	0	0	20	9
2683244	0	0	20	9
2683245	0	0	20	9
2683246	0	0	20	9
2683247	0	0	20	9
2683248	0	0	20	9
2683249	0	0	20	9
2683250	0	0	21	9
2683251	0	0	21	9
2683252	0	0	21	9
2683253	0	0	21	9
2683254	0	0	21	9
2683255	0	0	19	9
2683256	0	0	19	9
2683257	0	0	19	9
2683258	0	0	19	9
2683259	0	0	19	9
2683260	0	0	19	9
2683261	0	0	19	9
2683262	0	0	19	9
2683263	0	0	19	9
2683264	0	0	19	9
2683265	0	0	18	9
2683266	0	0	18	9
2683267	0	0	18	9
2683268	0	0	18	9
2683269	0	0	18	9
2683270	0	0	18	9
2683271	0	0	18	9
2683272	0	0	19	9
2683273	0	0	27	9
2683274	0	0	27	9
2683275	0	0	27	9
2683276	0	0	27	9
2683277	0	0	27	9
2683278	0	0	27	9
2683279	0	0	27	9
2683280	0	0	27	9
2683281	0	0	27	9
2683282	0	0	27	9
2683283	0	0	27	9
2683284	0	0	27	9
2683285	0	0	27	9
2683286	0	0	26	9
2683287	0	0	26	9
2683288	0	0	26	9
2683289	0	0	26	9
2683290	0	0	26	9
2683291	0	0	26	9
2683292	0	0	26	9
2683293	0	0	26	9
2683294	0	0	26	12
2683295	0	0	27	12
2683296	0	0	27	12
2683297	0	0	27	12
2683298	0	0	30	14
2683299	0	0	34	14
2683300	0	0	36	14
2683301	0	0	36	14
2683302	0	0	36	14
2683303	0	0	38	14
2683304	0	0	38	14
2683305	0	0	38	14
2683306	0	0	38	14
2683307	0	0	38	14
2683308	0	0	38	14
2683309	0	0	38	14
2683310	0	0	39	14
2683311	0	0	39	14
2683312	0	0	39	14
2683313	0	0	37	17
2683314	0	0	38	17
2683315	0	0	38	17
2683316	0	0	38	17
2683317	0	0	38	17
2683318	0	0	38	17
2683319	0	0	39	17
2683320	0	0	37	17
2683321	0	0	38	17
2683322	0	0	40	17
2683323	0	0	40	17
2683324	0	0	42	19
2683325	0	0	45	19
2683326	0	0	45	19
2683327	0	0	45	19
2683328	0	0	45	19
2683329	0	0	45	19
2683330	0	0	49	19
2683331	0	0	49	19
2683332	0	0	49	19
2683333	0	0	49	19
2683334	0	0	49	19
2683335	0	0	49	19
2683336	0	0	49	19
2683337	0	0	51	19
2683338	0	0	51	19
2683339	0	0	53	19
2683340	0	0	73	22
2683341	0	2	75	23
2683342	0	2	78	23
2683343	0	2	86	23
2683344	0	2	78	19
2683345	0	2	79	19
2683346	0	4	81	21
2683347	0	4	81	21
2683348	0	4	89	26
2683349	0	4	91	26
2683350	0	4	92	26
2683351	0	4	92	26
2683352	0	4	92	26
2683353	0	4	94	26
2683354	0	4	94	26
2683355	0	4	95	26
2683356	0	4	95	26
2683357	0	4	95	28
2683358	0	4	97	28
2683359	0	4	97	28
2683360	0	4	99	28
2683361	0	4	99	28
2683362	0	4	100	28
2683363	0	6	100	28
2683364	0	6	100	28
2683365	0	6	100	28
2683366	0	6	100	28
2683367	0	6	100	25
2683368	0	6	100	25
2683369	0	6	100	25
2683370	0	6	101	25
2683371	0	6	99	24
2683372	0	6	99	24
2683373	0	6	103	24
2683374	0	6	104	24
2683375	0	6	104	24
2683376	0	6	105	24
2683377	0	6	105	24
2683378	0	6	105	25
2683379	0	6	105	25
2683380	0	6	105	24
2683381	0	6	105	28
2683382	0	6	107	28
2683383	0	6	111	32
2683384	0	6	111	32
2683385	0	6	111	32
2683386	0	6	111	35
2683387	0	6	111	35
2683388	0	6	117	36
2683389	0	6	122	37
2683390	0	6	123	37
2683391	0	6	123	37
2683392	0	10	123	37
2683393	0	10	122	37
2683394	0	10	122	37
2683395	0	10	122	37
2683396	0	10	114	37
2683397	0	10	114	37
2683398	0	10	115	38
2683399	0	10	115	38
2683400	0	10	112	38
2683401	0	10	114	38
2683402	0	10	114	38
2683403	0	10	116	39
2683404	0	11	116	43
2683405	0	11	117	47
2683406	0	11	117	47
2683407	0	11	117	47
2683408	0	11	117	50
2683409	0	9	117	50
2683410	0	9	119	52
2683411	0	9	119	54
2683412	0	9	117	54
2683413	0	9	117	54
2683414	0	9	117	54
2683415	0	9	117	54
2683416	0	9	117	54
2683417	0	9	117	54
2683418	0	9	117	54
2683419	0	9	115	54
2683420	0	9	112	54
2683421	0	9	112	54
2683422	0	9	112	54
2683423	0	9	110	54
2683424	0	9	110	54
2683425	0	9	112	54
2683426	0	10	125	64
2683427	0	10	125	62
2683428	0	10	125	62
2683429	0	11	125	62
2683430	0	11	125	62
2683431	0	11	125	62
2683432	0	11	130	63
2683433	0	11	130	63
2683434	0	9	128	61
2683435	0	9	127	61
2683436	0	9	127	62
2683437	0	9	118	60
2683438	0	9	116	60
2683439	0	9	118	62
2683440	0	9	118	62
2683441	0	9	118	62
2683442	0	9	118	59
2683443	0	9	117	59
2683444	0	9	117	59
2683445	0	9	117	59
2683446	0	9	117	59
2683447	0	10	123	63
2683448	0	10	123	63
2683449	0	11	121	63
2683450	0	11	123	63
2683451	0	11	128	64
2683452	0	11	127	64
2683453	0	11	124	62
2683454	0	11	121	64
2683455	0	11	121	64
2683456	0	11	121	64
2683457	0	11	121	64
2683458	0	11	121	64
2683459	0	11	121	64
2683460	0	11	121	60
2683461	0	11	121	60
2683462	0	11	119	60
2683463	0	11	118	57
2683464	0	13	121	60
2683465	0	16	135	61
2683466	0	17	135	67
2683467	0	21	139	67
2683468	0	22	166	76
2683469	0	22	167	74
2683470	0	22	167	75
2683471	0	22	167	76
2683472	0	24	165	76
2683473	0	24	167	76
2683474	0	24	170	77
2683475	0	24	163	77
2683476	0	24	163	77
2683477	0	24	163	77
2683478	0	24	163	77
2683479	0	24	163	77
2683480	0	24	167	77
2683481	0	24	167	77
2683482	0	26	167	80
2683483	0	22	163	80
2683484	0	22	165	81
2683485	0	23	171	84
2683486	0	23	170	85
2683487	0	24	168	81
2683488	0	24	170	82
2683489	0	24	165	83
2683490	0	28	165	85
2683491	0	28	165	84
2683492	0	28	170	85
2683493	0	28	169	88
2683494	0	28	170	92
2683495	0	28	170	92
2683496	0	28	168	92
2683497	0	28	166	94
2683498	0	28	160	93
2683499	0	28	162	93
2683500	0	28	161	93
2683501	0	28	160	91
2683502	0	28	158	91
2683503	0	28	159	93
2683504	0	28	159	93
2683505	0	28	157	93
2683506	0	30	173	98
2683507	0	31	175	98
2683508	0	29	177	98
2683509	0	32	180	98
2683510	0	35	176	100
2683511	0	36	171	100
2683512	0	36	171	100
2683513	0	36	175	99
2683514	0	40	185	97
2683515	0	40	185	97
2683516	0	40	189	100
2683517	0	40	189	100
2683518	0	40	188	102
2683519	0	40	188	102
2683520	0	40	191	102
2683521	0	40	191	104
2683522	0	42	183	106
2683523	0	42	181	104
2683524	0	46	185	108
2683525	0	47	189	113
2683526	0	47	192	116
2683527	0	48	194	119
2683528	0	48	195	122
2683529	0	48	193	124
2683530	0	48	193	124
2683531	0	48	193	124
2683532	0	48	193	125
2683533	0	48	193	123
2683534	0	48	193	123
2683535	0	48	193	126
2683536	0	48	193	123
2683537	0	48	193	123
2683538	0	48	194	124
2683539	0	48	196	124
2683540	0	48	192	124
2683541	0	48	192	124
2683542	0	48	191	124
2683543	0	48	199	124
2683544	0	49	199	123
2683545	0	49	199	123
2683546	0	49	199	123
2683547	0	49	211	127
2683548	0	49	219	146
2683549	0	52	216	156
2683550	0	56	212	170
2683551	0	57	215	171
2683552	0	67	230	194
2683553	0	67	231	196
2683554	0	66	232	198
2683555	0	70	242	219
2683556	0	71	245	229
2683557	0	73	255	236
2683558	0	78	273	253
2683559	0	81	277	255
2683560	0	88	292	279
2683561	0	93	296	292
2683562	0	98	301	294
2683563	0	101	307	302
2683564	0	101	317	317
2683565	0	101	318	325
2683566	0	101	320	328
2683567	0	101	321	328
2683568	0	101	319	328
2683569	0	101	319	328
2683570	0	102	320	330
2683571	0	102	314	331
2683572	0	102	314	331
2683573	0	102	316	331
2683574	0	102	312	331
2683575	0	102	312	331
2683576	0	102	307	326
2683577	0	102	307	326
2683578	0	102	309	327
2683579	0	101	316	336
2683580	0	101	320	338
2683581	0	101	317	339
2683582	0	102	319	347
2683583	0	102	320	347
2683584	0	102	322	349
2683585	0	102	322	349
2683586	0	103	322	351
2683587	0	103	322	351
2683588	0	103	318	350
2683589	0	103	318	350
2683590	0	104	319	350
2683591	0	104	319	351
2683592	0	107	331	363
2683593	0	107	329	363
2683594	0	107	331	367
2683595	0	106	327	367
2683596	0	114	330	371
2683597	0	118	331	372
2683598	0	111	323	372
2683599	0	111	323	373
2683600	0	112	321	373
2683601	0	112	321	372
2683602	0	118	319	374
2683603	0	118	319	376
2683604	0	118	321	373
2683605	0	119	321	376
2683606	0	119	323	376
2683607	0	119	323	376
2683608	0	119	323	376
2683609	0	127	332	383
2683610	0	123	332	383
2683611	0	123	333	384
2683612	0	125	338	386
2683613	0	132	343	387
2683614	0	128	326	382
2683615	0	128	326	382
2683616	0	128	326	379
2683617	0	129	328	379
2683618	0	128	324	375
2683619	0	128	326	375
2683620	0	126	319	367
2683621	0	126	315	372
2683622	0	132	320	377
2683623	0	132	323	377
2683624	0	132	318	377
2683625	0	132	320	386
2683626	0	132	318	376
2683627	0	133	324	391
2683628	0	139	326	391
2683629	0	140	320	388
2683630	0	141	318	388
2683631	0	144	334	394
2683632	0	148	332	396
2683633	0	148	335	396
2683634	0	155	344	396
2683635	0	154	341	392
2683636	0	157	341	392
2683637	0	158	342	392
2683638	0	158	345	394
2683639	0	158	346	390
2683640	0	158	346	388
2683641	0	158	344	404
2683642	0	159	346	409
2683643	0	161	346	406
2683644	0	161	346	407
2683645	0	161	347	411
2683646	0	162	347	409
2683647	0	172	373	419
2683648	0	172	378	420
2683649	0	174	380	428
2683650	0	174	381	431
2683651	0	175	384	436
2683652	0	177	383	437
2683653	0	186	393	435
2683654	2	184	387	433
2683655	2	182	386	421
2683656	4	183	381	418
2683657	4	183	382	418
2683658	4	183	383	418
2683659	4	173	370	389
2683660	6	168	372	393
2683661	6	173	382	406
2683662	6	181	398	413
2683663	6	238	491	514
2683664	6	238	482	524
2683665	6	251	531	560
2683666	6	253	532	569
2683667	6	254	532	563
2683668	6	253	538	564
2683669	6	253	537	562
2683670	6	254	537	562
2683671	6	254	537	563
2683672	6	252	538	563
2683673	6	253	537	565
2683674	6	249	538	554
2683675	6	247	532	553
2683676	6	248	548	559
2683677	6	247	533	526
2683678	6	250	552	541
2683679	6	255	566	560
2683680	6	255	551	558
2683681	6	257	576	570
2683682	6	257	576	568
2683683	8	261	604	587
2683684	8	261	604	591
2683685	8	265	628	594
2683686	8	267	624	597
2683687	8	265	646	604
2683688	8	265	649	604
2683689	8	270	649	617
2683690	8	270	645	615
2683691	8	271	654	613
2683692	8	269	646	614
2683693	8	268	645	615
2683694	8	268	645	615
2683695	8	268	647	616
2683696	8	268	644	615
2683697	8	268	644	613
2683698	8	266	644	606
2683699	8	277	671	616
2683700	8	274	671	615
2683701	8	275	667	615
2683702	8	269	662	603
2683703	8	269	662	604
2683704	8	269	662	605
2683705	8	268	656	606
2683706	8	267	654	604
2683707	8	265	652	601
2683708	8	266	652	601
2683709	8	266	652	600
2683710	8	262	642	595
2683711	8	262	646	592
2683712	8	261	645	593
2683713	8	252	637	592
2683714	8	248	629	588
2683715	8	242	628	583
2683716	8	242	633	589
2683717	8	246	647	602
2683718	8	246	652	604
2683719	8	248	663	614
2683720	8	249	656	612
2683721	8	249	659	615
2683722	8	249	670	619
2683723	8	252	674	625
2683724	8	252	678	631
2683725	8	252	676	632
2683726	8	249	670	629
2683727	8	252	673	629
2683728	8	252	671	624
2683729	8	250	672	626
2683730	8	247	668	620
2683731	8	242	664	610
2683732	8	242	664	611
2683733	8	242	663	609
2683734	8	242	663	605
2683735	8	242	659	604
2683736	8	241	650	591
2683737	8	241	650	590
2683738	8	241	648	590
2683739	8	243	648	592
2683740	8	242	643	592
2683741	8	240	642	590
2683742	8	237	640	587
2683743	8	237	637	583
2683744	8	239	637	586
2683745	8	239	636	586
2683746	8	239	635	585
2683747	8	239	635	584
2683748	8	237	635	584
2683749	8	236	635	587
2683750	8	236	646	594
2683751	8	236	644	595
2683752	8	234	641	591
2683753	8	234	643	591
2683754	8	229	642	582
2683755	8	230	641	578
2683756	8	230	648	578
2683757	8	230	653	581
2683758	8	232	640	563
2683759	8	232	641	560
2683760	8	241	682	591
2683761	8	244	697	602
2683762	6	234	660	583
2683763	6	229	643	584
2683764	8	229	631	586
2683765	8	225	620	570
2683766	8	221	619	570
2683767	8	221	619	568
2683768	8	218	616	563
2683769	8	213	616	559
2683770	8	206	604	548
2683771	8	206	604	551
2683772	8	209	604	550
2683773	8	217	609	554
2683774	8	223	614	560
2683775	8	225	608	562
2683776	8	224	611	559
2683777	8	223	609	556
2683778	8	222	610	557
2683779	8	223	610	557
2683780	8	220	611	546
2683781	8	220	616	548
2683782	8	220	616	546
2683783	8	221	626	546
2683784	8	222	627	546
2683785	8	223	630	554
2683786	8	223	632	560
2683787	8	224	625	560
2683788	8	224	625	560
2683789	8	224	623	558
2683790	8	224	623	557
2683791	8	224	623	557
2683792	8	213	597	526
2683793	8	218	609	529
2683794	8	226	617	528
2683795	8	221	605	519
2683796	8	200	568	473
2683797	8	196	562	470
2683798	8	196	561	470
2683799	8	198	561	472
2683800	8	198	545	465
2683801	8	193	539	457
2683802	8	186	536	447
2683803	6	186	536	447
2683804	6	186	536	453
2683805	4	183	508	435
2683806	4	182	507	433
2683807	4	182	507	433
2683808	4	179	504	433
2683809	4	185	514	436
2683810	2	177	497	438
2683811	2	176	494	437
2683812	2	175	490	433
2683813	2	165	470	420
2683814	2	158	450	390
2683815	2	158	450	388
2683816	2	158	445	386
2683817	2	157	440	380
2683818	2	157	437	378
2683819	2	157	438	378
2683820	2	156	437	374
2683821	2	156	431	366
2683822	2	155	430	364
2683823	2	155	428	363
2683824	2	154	429	363
2683825	2	153	420	362
2683826	2	148	412	354
2683827	2	151	418	358
2683828	2	155	421	358
2683829	2	155	418	354
2683830	2	154	404	347
2683831	2	154	403	343
2683832	2	154	403	343
2683833	2	152	392	327
2683834	2	150	391	325
2683835	2	150	390	325
2683836	2	150	390	325
2683837	2	150	384	316
2683838	2	151	382	316
2683839	2	149	380	316
2683840	2	149	380	316
2683841	2	147	377	318
2683842	2	147	373	317
2683843	2	147	372	313
2683844	2	147	372	313
2683845	2	151	381	320
2683846	2	141	338	298
2683847	2	142	332	302
2683848	2	142	333	306
2683849	2	146	331	308
2683850	2	145	337	313
2683851	2	149	351	316
2683852	2	151	348	321
2683853	2	151	351	323
2683854	2	151	352	324
2683855	2	151	356	314
2683856	2	151	354	314
2683857	2	151	347	310
2683858	2	151	344	310
2683859	2	151	334	311
2683860	2	150	334	308
2683861	2	150	334	301
2683862	2	150	332	301
2683863	2	151	330	298
2683864	2	151	328	302
2683865	2	151	328	301
2683866	2	152	310	287
2683867	2	148	286	252
2683868	2	148	279	243
2683869	2	147	278	242
2683870	2	145	275	241
2683871	2	145	275	241
2683872	2	141	261	238
2683873	2	130	251	237
2683874	2	130	251	237
2683875	2	134	255	236
2683876	2	130	252	234
2683877	2	131	248	231
2683878	2	134	244	231
2683879	2	132	239	227
2683880	2	132	239	228
2683881	2	132	242	227
2683882	0	132	242	225
2683883	0	132	242	227
2683884	0	132	240	227
2683885	0	132	246	219
2683886	0	139	254	227
2683887	0	139	257	229
2683888	0	135	255	230
2683889	0	133	263	220
2683890	0	134	263	218
2683891	0	134	263	216
2683892	0	134	263	216
2683893	0	132	255	215
2683894	0	132	255	217
2683895	0	134	258	217
2683896	0	131	259	217
2683897	0	131	259	217
2683898	0	122	260	213
2683899	0	117	254	206
2683900	0	117	247	206
2683901	0	117	247	206
2683902	0	117	246	200
2683903	0	114	243	194
2683904	0	114	243	194
2683905	0	113	241	194
2683906	0	113	245	195
2683907	0	113	246	195
2683908	0	108	235	187
2683909	0	108	242	188
2683910	0	103	243	188
2683911	0	100	239	190
2683912	0	100	241	189
2683913	0	100	240	188
2683914	0	101	234	189
2683915	0	101	234	185
2683916	0	101	234	185
2683917	0	104	256	216
2683918	0	104	254	217
2683919	0	104	257	224
2683920	0	106	273	246
2683921	0	103	271	248
2683922	0	101	270	244
2683923	0	102	274	243
2683924	0	104	268	241
2683925	0	140	379	335
2683926	0	145	386	342
2683927	0	148	390	345
2683928	0	150	389	355
2683929	0	149	406	354
2683930	0	151	417	365
2683931	0	154	433	388
2683932	0	163	452	412
2683933	0	168	460	430
2683934	0	165	480	428
2683935	0	166	482	436
2683936	0	166	482	436
2683937	0	166	474	430
2683938	0	166	477	429
2683939	0	164	479	426
2683940	0	176	496	441
2683941	0	182	498	450
2683942	0	179	481	437
2683943	0	175	481	440
2683944	0	173	483	440
2683945	0	173	487	440
2683946	0	174	489	440
2683947	0	202	522	453
2683948	0	213	557	484
2683949	0	212	565	496
2683950	0	217	570	495
2683951	0	216	572	499
2683952	0	217	573	505
2683953	0	221	580	510
2683954	0	228	584	520
2683955	0	228	584	520
2683956	0	227	584	520
2683957	0	227	595	527
2683958	0	227	610	526
2683959	0	229	607	524
2683960	0	230	613	524
2683961	0	230	615	525
2683962	0	230	615	523
2683963	0	230	615	525
2683964	0	230	615	526
2683965	0	230	633	539
2683966	0	230	647	545
2683967	0	229	647	550
2683968	0	235	669	557
2683969	0	237	674	561
2683970	0	237	674	561
2683971	0	240	675	563
2683972	0	240	675	563
2683973	0	242	677	570
2683974	0	242	676	570
2683975	0	242	679	566
2683976	0	242	690	570
2683977	0	236	676	569
2683978	0	236	669	563
2683979	0	236	678	571
2683980	0	236	679	572
2683981	0	236	687	580
2683982	0	232	684	578
2683983	0	233	686	583
2683984	0	233	683	577
2683985	0	234	686	581
2683986	0	237	695	597
2683987	0	237	695	597
2683988	0	241	703	603
2683989	0	247	708	616
2683990	0	247	708	614
2683991	0	248	714	617
2683992	0	259	751	635
2683993	0	259	751	636
2683994	0	261	752	636
2683995	0	270	771	637
2683996	0	265	768	634
2683997	0	264	769	630
2683998	0	260	770	637
2683999	0	259	770	637
2684000	0	259	773	635
2684001	0	258	768	626
2684002	0	257	770	628
2684003	0	258	768	627
2684004	0	258	763	625
2684005	0	261	760	623
2684006	0	258	753	623
2684007	0	258	753	623
2684008	0	262	752	626
2684009	0	261	753	624
2684010	0	262	753	625
2684011	0	263	754	625
2684012	0	266	740	617
2684013	0	259	740	618
2684014	0	260	746	625
2684015	0	260	746	624
2684016	0	258	745	628
2684017	0	259	753	632
2684018	0	256	752	632
2684019	0	256	752	632
2684020	0	264	752	632
2684021	0	264	750	634
2684022	0	264	749	635
2684023	0	264	747	629
2684024	0	264	748	634
2684025	0	264	742	633
2684026	0	262	742	633
2684027	0	259	740	634
2684028	0	265	752	639
2684029	0	267	766	644
2684030	0	267	766	646
2684031	0	263	767	649
2684032	0	263	767	650
2684033	0	259	771	650
2684034	0	261	775	655
2684035	0	242	759	642
2684036	0	242	758	639
2684037	0	241	758	636
2684038	0	240	759	640
2684039	0	240	760	638
2684040	0	240	761	641
2684041	0	240	763	641
2684042	0	246	784	668
2684043	0	251	797	676
2684044	0	246	792	660
2684045	0	249	780	658
2684046	0	250	782	651
2684047	0	250	780	651
2684048	0	250	779	651
2684049	8	276	839	702
2684050	8	273	837	694
2684051	8	274	840	688
2684052	8	281	845	693
2684053	8	282	848	698
2684054	8	273	831	695
2684055	8	265	824	687
2684056	8	265	826	685
2684057	8	273	830	688
2684058	8	273	828	682
2684059	8	277	841	692
2684060	10	278	837	695
2684061	10	262	812	665
2684062	10	260	808	650
2684063	10	264	810	649
2684064	10	269	806	645
2684065	10	267	812	655
2684066	10	272	817	650
2684067	10	266	790	634
2684068	10	259	734	610
2684069	10	262	736	609
2684070	10	254	724	607
2684071	10	254	721	607
2684072	11	256	720	609
2684073	11	255	712	603
2684074	11	257	712	606
2684075	11	247	678	557
2684076	15	252	685	564
2684077	15	252	683	564
2684078	15	252	676	550
2684079	15	252	676	549
2684080	15	244	669	542
2684081	15	241	668	536
2684082	15	245	666	547
2684083	15	256	669	545
2684084	15	259	655	548
2684085	15	262	666	549
2684086	15	261	670	554
2684087	15	263	670	557
2684088	15	263	666	555
2684089	15	263	666	555
2684090	15	261	663	550
2684091	15	253	648	539
2684092	15	253	648	541
2684093	15	253	647	538
2684094	15	252	636	534
2684095	15	249	640	533
2684096	15	251	634	533
2684097	15	250	629	538
2684098	17	248	623	531
2684099	17	246	632	525
2684100	17	245	630	520
2684101	17	244	635	518
2684102	17	233	618	521
2684103	17	233	613	516
2684104	17	233	617	516
2684105	17	233	617	514
2684106	17	236	617	516
2684107	17	236	613	505
2684108	17	237	611	505
2684109	18	239	610	502
2684110	18	233	597	500
2684111	18	235	599	500
2684112	18	238	605	506
2684113	18	240	613	521
2684114	18	244	605	527
2684115	18	244	604	524
2684116	18	262	639	551
2684117	19	264	642	558
2684118	19	264	645	555
2684119	21	278	659	576
2684120	21	278	662	574
2684121	21	273	656	580
2684122	21	273	656	580
2684123	21	273	661	588
2684124	21	274	659	593
2684125	21	274	656	602
2684126	21	275	651	599
2684127	21	274	651	597
2684128	21	272	654	596
2684129	21	280	658	599
2684130	21	278	657	604
2684131	21	276	650	587
2684132	21	273	652	590
2684133	21	273	649	586
2684134	21	278	649	586
2684135	21	257	626	550
2684136	21	252	618	538
2684137	15	252	619	534
2684138	15	252	615	534
2684139	15	249	613	529
2684140	15	243	599	522
2684141	15	237	603	528
2684142	15	235	595	534
2684143	16	238	596	538
2684144	16	237	592	541
2684145	16	232	566	528
2684146	16	232	572	531
2684147	16	232	572	530
2684148	16	232	569	531
2684149	16	234	570	536
2684150	16	232	568	536
2684151	16	237	596	566
2684152	16	237	587	561
2684153	16	243	629	593
2684154	16	239	630	594
2684155	16	232	618	594
2684156	16	232	619	594
2684157	16	230	612	595
2684158	16	228	611	593
2684159	16	228	611	593
2684160	16	227	611	594
2684161	15	228	606	591
2684162	14	223	600	568
2684163	14	221	603	572
2684164	12	222	600	571
2684165	12	220	600	569
2684166	12	221	599	572
2684167	12	224	609	568
2684168	12	224	605	571
2684169	12	224	608	577
2684170	12	223	610	582
2684171	12	221	609	577
2684172	12	222	617	582
2684173	12	222	620	586
2684174	12	222	619	583
2684175	12	220	618	588
2684176	12	221	619	588
2684177	12	221	624	594
2684178	12	214	590	577
2684179	10	207	541	553
2684180	10	207	542	552
2684181	10	207	541	551
2684182	10	205	542	564
2684183	10	216	596	577
2684184	10	217	612	596
2684185	10	219	616	592
2684186	10	221	619	599
2684187	10	224	609	592
2684188	10	227	614	590
2684189	10	227	609	585
2684190	10	227	612	589
2684191	10	235	624	596
2684192	10	231	619	594
2684193	10	230	621	591
2684194	10	230	623	596
2684195	10	218	612	595
2684196	10	227	658	621
2684197	10	227	662	624
2684198	10	232	663	635
2684199	10	225	646	623
2684200	10	224	641	620
2684201	10	228	648	642
2684202	10	228	646	647
2684203	10	232	641	642
2684204	10	229	640	642
2684205	10	229	640	639
2684206	10	229	641	640
2684207	10	228	638	646
2684208	10	212	631	635
2684209	10	214	629	637
2684210	10	214	627	637
2684211	10	212	627	636
2684212	10	217	631	636
2684213	10	218	632	631
2684214	10	206	627	626
2684215	10	206	628	627
2684216	10	209	629	628
2684217	10	210	628	634
2684218	10	207	619	628
2684219	10	207	614	631
2684220	10	207	616	631
2684221	10	209	614	631
2684222	9	209	612	629
2684223	9	209	604	627
2684224	9	209	604	627
2684225	5	205	591	621
2684226	5	198	584	615
2684227	5	198	584	621
2684228	5	202	608	623
2684229	5	209	607	624
2684230	5	207	598	623
2684231	5	207	595	616
2684232	5	236	658	669
2684233	5	237	650	667
2684234	5	239	650	679
2684235	5	239	660	676
2684236	5	239	656	665
2684237	5	237	651	656
2684238	5	237	651	660
2684239	5	238	650	657
2684240	5	270	653	675
2684241	5	277	660	683
2684242	5	283	667	689
2684243	5	280	662	690
2684244	5	280	674	689
2684245	5	278	673	689
2684246	5	278	671	685
2684247	5	278	672	679
2684248	5	278	682	680
2684249	5	277	673	680
2684250	5	277	681	682
2684251	5	278	683	687
2684252	5	276	681	695
2684253	5	275	684	694
2684254	5	281	698	707
2684255	5	281	700	707
2684256	5	276	689	704
2684257	5	270	690	702
2684258	5	261	685	687
2684259	4	260	680	676
2684260	4	256	681	676
2684261	4	254	682	680
2684262	4	255	663	670
2684263	4	259	670	672
2684264	4	257	656	661
2684265	3	257	655	661
2684266	3	257	654	661
2684267	3	257	652	661
2684268	3	257	652	661
2684269	3	257	652	661
2684270	3	257	652	661
2684271	3	257	652	661
2684272	3	257	652	661
2684273	3	257	652	661
2684274	3	257	652	661
2684275	3	257	652	661
2684276	3	257	652	661
2684277	3	257	652	659
2684278	3	257	652	659
2684279	3	257	652	659
2684280	3	257	652	659
2684281	3	257	652	659
2684282	3	257	652	659
2684283	3	257	652	659
2684284	3	257	652	659
2684285	3	257	652	659
2684286	3	257	652	659
2684287	3	257	652	659
2684288	3	257	652	659
2684289	3	257	652	659
2684290	3	257	652	659
2684291	3	257	651	659
2684292	3	257	651	659
2684293	3	257	651	659
2684294	3	257	651	659
2684295	3	257	651	659
2684296	3	257	651	659
2684297	3	257	651	659
2684298	3	257	651	659
2684299	3	257	651	659
2684300	3	257	651	659
2684301	3	257	651	659
2684302	3	257	651	659
2684303	3	257	651	659
2684304	3	257	651	659
2684305	3	257	651	659
2684306	3	257	651	659
2684307	3	257	651	659
2684308	3	257	651	659
2684309	3	257	651	659
2684310	3	257	651	659
2684311	3	257	651	659
2684312	3	257	651	659
2684313	3	257	651	659
2684314	3	257	651	659
2684315	3	257	651	659
2684316	3	257	651	659
2684317	3	257	651	659
2684318	3	257	651	659
2684319	3	257	651	659
2684320	3	257	651	659
2684321	3	257	651	659
2684322	3	257	651	659
2684323	3	257	651	659
2684324	3	257	651	659
2684325	3	257	651	661
2684326	3	257	651	661
2684327	3	257	651	661
2684328	3	257	651	661
2684329	3	257	651	661
2684330	3	257	651	661
2684331	3	257	651	661
2684332	3	257	653	661
2684333	3	257	653	661
2684334	3	257	653	661
2684335	3	257	653	661
2684336	3	257	653	661
2684337	3	257	653	661
2684338	3	257	653	661
2684339	3	257	653	661
2684340	3	257	653	661
2684341	3	254	653	661
2684342	3	254	653	661
2684343	3	254	653	661
2684344	3	254	653	661
2684345	3	254	653	661
2684346	3	254	653	661
2684347	3	254	653	661
2684348	3	254	653	661
2684349	3	254	653	661
2684350	3	254	653	661
2684351	3	254	653	661
2684352	3	254	653	661
2684353	3	254	653	661
2684354	3	254	653	661
2684355	3	254	653	661
2684356	3	254	653	661
2684357	3	254	653	661
2684358	3	254	653	661
2684359	3	254	653	661
2684360	3	254	653	661
2684361	3	254	653	661
2684362	3	254	653	661
2684363	3	254	653	661
2684364	3	254	653	661
2684365	3	254	653	661
2684366	3	254	653	661
2684367	3	254	653	661
2684368	3	254	653	661
2684369	3	254	653	661
2684370	3	254	653	661
2684371	3	254	653	661
2684372	3	254	653	661
2684373	3	254	653	661
2684374	3	254	653	661
2684375	3	254	653	661
2684376	3	254	653	661
2684377	3	254	653	661
2684378	3	254	653	661
2684379	3	254	653	661
2684380	3	254	653	661
2684381	3	254	653	661
2684382	3	254	653	661
2684383	3	254	653	661
2684384	3	254	653	661
2684385	3	254	653	661
2684386	3	254	653	661
2684387	3	254	653	661
2684388	3	254	653	661
2684389	3	254	653	661
2684390	3	254	653	661
2684391	3	254	653	661
2684392	3	254	653	661
2684393	3	254	653	661
2684394	3	254	653	661
2684395	3	254	653	661
2684396	3	254	653	661
2684397	3	254	653	661
2684398	3	254	653	661
2684399	3	254	653	661
2684400	3	254	653	661
2684401	3	254	653	661
2684402	3	254	653	661
2684403	3	254	653	661
2684404	3	254	653	661
2684405	3	254	653	661
2684406	3	254	653	661
2684407	3	254	653	661
2684408	3	254	653	661
2684409	3	254	653	661
2684410	3	254	653	661
2684411	3	254	653	661
2684412	3	254	653	661
2684413	3	254	653	661
2684414	3	254	653	661
2684415	3	254	653	659
2684416	3	254	653	659
2684417	3	254	651	659
2684418	3	254	651	659
2684419	3	254	651	659
2684420	3	254	651	659
2684421	3	254	651	659
2684422	3	254	651	659
2684423	3	254	651	659
2684424	3	254	651	659
2684425	3	254	651	659
2684426	3	254	651	659
2684427	3	254	653	659
2684428	3	254	653	665
2684429	3	256	654	666
2684430	3	260	664	669
2684431	3	260	668	674
2684432	3	257	647	632
2684433	2	250	609	583
2684434	2	247	613	590
2684435	1	244	604	580
2684436	1	244	597	578
2684437	1	244	596	576
2684438	1	245	600	579
2684439	1	248	613	586
2684440	1	249	621	590
2684441	1	248	626	596
2684442	1	248	625	599
2684443	1	246	623	599
2684444	1	249	628	603
2684445	1	246	626	602
2684446	1	242	630	596
2684447	1	243	622	602
2684448	1	242	622	600
2684449	1	251	633	612
2684450	1	248	616	595
2684451	1	255	628	594
2684452	3	254	657	609
2684453	3	257	649	618
2684454	3	262	651	630
2684455	3	262	650	622
2684456	3	265	653	627
2684457	3	265	657	628
2684458	2	263	650	626
2684459	2	274	670	652
2684460	2	274	672	644
2684461	2	289	675	653
2684462	2	287	676	651
2684463	2	299	689	684
2684464	6	313	708	711
2684465	6	314	716	716
2684466	6	312	718	713
2684467	6	314	715	714
2684468	6	311	713	710
2684469	6	311	713	712
2684470	6	309	697	703
2684471	6	309	696	705
2684472	6	309	698	705
2684473	6	308	688	705
2684474	6	309	689	697
2684475	6	303	681	685
2684476	6	303	680	683
2684477	6	305	682	685
2684478	6	303	684	697
2684479	6	304	684	696
2684480	6	306	680	696
2684481	6	305	676	691
2684482	6	306	685	692
2684483	6	302	685	690
2684484	6	301	685	690
2684485	6	301	683	684
2684486	6	301	683	683
2684487	6	301	684	683
2684488	6	301	673	682
2684489	6	289	649	665
2684490	6	289	649	665
2684491	6	292	649	671
2684492	6	293	646	665
2684493	6	292	649	665
2684494	6	294	644	675
2684495	6	295	644	673
2684496	6	304	648	678
2684497	6	298	640	678
2684498	6	298	639	679
2684499	6	294	636	676
2684500	6	284	618	667
2684501	6	273	581	654
2684502	6	274	584	653
2684503	6	272	590	652
2684504	6	269	588	652
2684505	6	267	583	649
2684506	6	268	580	645
2684507	6	269	586	656
2684508	6	279	587	676
2684509	6	279	584	671
2684510	6	305	591	666
2684511	6	295	587	666
2684512	6	295	586	679
2684513	6	295	594	684
2684514	6	296	595	684
2684515	6	296	593	672
2684516	6	294	597	673
2684517	6	294	605	673
2684518	6	294	600	673
2684519	6	292	593	669
2684520	6	295	596	671
2684521	6	295	596	672
2684522	6	295	592	670
2684523	6	295	593	664
2684524	6	293	596	664
2684525	4	284	590	664
2684526	4	284	590	660
2684527	4	282	600	661
2684528	4	280	590	650
2684529	4	276	590	637
2684530	4	273	581	635
2684531	4	269	580	632
2684532	4	269	581	634
2684533	4	268	575	636
2684534	4	271	577	641
2684535	4	277	579	647
2684536	4	277	577	648
2684537	4	277	577	648
2684538	4	277	576	649
2684539	4	277	574	643
2684540	4	274	564	637
2684541	0	270	559	630
2684542	0	270	559	629
2684543	0	270	559	629
2684544	0	270	559	629
2684545	0	270	559	629
2684546	0	270	559	629
2684547	0	270	559	629
2684548	0	270	559	629
2684549	0	270	559	629
2684550	0	270	559	629
2684551	0	270	559	629
2684552	0	270	559	629
2684553	0	270	559	629
2684554	0	270	559	629
2684555	0	270	559	629
2684556	0	270	559	629
2684557	0	270	559	629
2684558	0	270	559	629
2684559	0	270	558	629
2684560	0	270	558	629
2684561	0	270	558	629
2684562	0	270	556	629
2684563	0	270	556	629
2684564	0	270	556	629
2684565	0	270	556	629
2684566	0	270	556	629
2684567	0	270	556	629
2684568	0	270	556	629
2684569	0	270	556	629
2684570	0	270	556	629
2684571	0	270	556	629
2684572	0	270	556	629
2684573	0	270	556	629
2684574	0	270	556	629
[truncated: 6,980 more rows]
