# Supplementary material for: Genomes of multicellular algal sisters to land plants illuminate signaling network evolution
Source: Nat Genet. 2024 May 1;56(5):1018–31. doi: 10.1038/s41588-024-01737-3 (PMC11096116; doi:10.1038/s41588-024-01737-3)
Supplement: Supplementary file 9 — Values plotted in Fig. 4b,c,e. [file 41588_2024_1737_MOESM9_ESM.xlsx]

## Sheet: Figure 4b
Species	subfam counts	x% of genes
A. thaliana	69	2.43389
P. patens	66	1.28933
M. polymorpha	63	1.32248
Z. cir. SAG698-1b	46	0.764278
Z. cir. UTEX1560	49	0.739788
Z. cir. UTEX1559	49	0.786181
Z. cyl. SAG 698-1a_XF	44	0.371862
M. endlicherianum	54	1.06546
P. margaritaceum	42	0.95658
S. muscicola	54	0.99782
C. scutata	42	0.152107
C. braunii	35	0.427266
K. nitens	35	0.486575
C. atmophyticus	9	0.13995
M. viride	8	0.150732
V. carteri	6	0.0789133
C. reinhardtii	5	0.0912537

## Sheet: Figure 4c
Gene ID1	Gene ID2	hrr	pcc
Zci_11517 (GT47)	Zci_14394 (GT61/XAT)	6	0.86545
Zci_11517 (GT47)	Zci_10931 (GH9/KOR1)	42	0.823238
Zci_11517 (GT47)	Zci_04468 (GT2/CesA1)	36	0.811924
Zci_11517 (GT47)	Zci_05184 (GH28)	19	0.790974
Zci_11517 (GT47)	Zci_02107 (GT47/MUR3)	31	0.766821
Zci_11517 (GT47)	Zci_05758 (GT92/GALS)	87	0.757955
Zci_11517 (GT47)	Zci_04753 (CC1)	84	0.732281
Zci_11517 (GT47)	Zci_01359 (GT2/CslC)	100	0.679994
Zci_14394 (GT61/XAT)	Zci_10931 (GH9/KOR1)	4	0.901451
Zci_14394 (GT61/XAT)	Zci_11517 (GT47)	6	0.86545
Zci_14394 (GT61/XAT)	Zci_04468 (GT2/CesA1)	15	0.856422
Zci_14394 (GT61/XAT)	Zci_00169 (GT77/RGXT)	47	0.851522
Zci_14394 (GT61/XAT)	Zci_05758 (GT92/GALS)	14	0.850044
Zci_14394 (GT61/XAT)	Zci_02107 (GT47/MUR3)	24	0.829399
Zci_14394 (GT61/XAT)	Zci_03464 (GT106/RRT)	77	0.817635
Zci_14394 (GT61/XAT)	Zci_04600 (GT31)	48	0.793749
Zci_14394 (GT61/XAT)	Zci_04753 (CC1)	62	0.776766
Zci_14394 (GT61/XAT)	Zci_06116 (GH116)	75	0.769804
Zci_05758 (GT92/GALS)	Zci_00169 (GT77/RGXT)	28	0.876134
Zci_05758 (GT92/GALS)	Zci_03464 (GT106/RRT)	38	0.857369
Zci_05758 (GT92/GALS)	Zci_14394 (GT61/XAT)	14	0.850044
Zci_05758 (GT92/GALS)	Zci_14723 (GT92)	69	0.831547
Zci_05758 (GT92/GALS)	Zci_10931 (GH9/KOR1)	47	0.813213
Zci_05758 (GT92/GALS)	Zci_04753 (CC1)	56	0.78773
Zci_05758 (GT92/GALS)	Zci_10664 (GT77/RRA)	75	0.772058
Zci_05758 (GT92/GALS)	Zci_11517 (GT47)	87	0.757955
Zci_05758 (GT92/GALS)	Zci_03317 (GT75)	98	0.751025
Zci_06116 (GH116)	Zci_04468 (GT2/CesA1)	10	0.866538
Zci_06116 (GH116)	Zci_03464 (GT106/RRT)	45	0.85456
Zci_06116 (GH116)	Zci_02943 (GT2/CSl1-3)	35	0.836571
Zci_06116 (GH116)	Zci_10931 (GH9/KOR1)	37	0.830067
Zci_06116 (GH116)	Zci_00169 (GT77/RGXT)	63	0.824528
Zci_06116 (GH116)	Zci_12825 (GT0/BC10)	74	0.769862
Zci_06116 (GH116)	Zci_14394 (GT61/XAT)	75	0.769804
Zci_06116 (GH116)	Zci_06709 (GH152)	80	0.765402
Zci_03464 (GT106/RRT)	Zci_00169 (GT77/RGXT)	1	0.964608
Zci_03464 (GT106/RRT)	Zci_10931 (GH9/KOR1)	21	0.882397
Zci_03464 (GT106/RRT)	Zci_14723 (GT92)	23	0.881455
Zci_03464 (GT106/RRT)	Zci_02943 (GT2/CSl1-3)	25	0.879687
Zci_03464 (GT106/RRT)	Zci_05758 (GT92/GALS)	38	0.857369
Zci_03464 (GT106/RRT)	Zci_04468 (GT2/CesA1)	41	0.856914
Zci_03464 (GT106/RRT)	Zci_06116 (GH116)	45	0.85456
Zci_03464 (GT106/RRT)	Zci_01415 (GT37/FUT1)	63	0.831412
Zci_03464 (GT106/RRT)	Zci_14394 (GT61/XAT)	77	0.817635
Zci_03464 (GT106/RRT)	Zci_10774 (GT29/HRS1)	90	0.809451
Zci_03317 (GT75)	Zci_10774 (GT29/HRS1)	16	0.873187
Zci_03317 (GT75)	Zci_14723 (GT92)	42	0.858802
Zci_03317 (GT75)	Zci_13592 (GT92/GALS)	61	0.798144
Zci_03317 (GT75)	Zci_10664 (GT77/RRA)	52	0.785065
Zci_03317 (GT75)	Zci_05758 (GT92/GALS)	98	0.751025
Zci_03879 (GT77/RAY1)	Zci_00664 (GT47/XUT1)	1	0.914996
Zci_03879 (GT77/RAY1)	Zci_13592 (GT92/GALS)	6	0.885225
Zci_03879 (GT77/RAY1)	Zci_10931 (GH9/KOR1)	41	0.823396
Zci_03879 (GT77/RAY1)	Zci_04600 (GT31)	54	0.806435
Zci_03879 (GT77/RAY1)	Zci_05184 (GH28)	66	0.796471
Zci_12825 (GT0/BC10)	Zci_06116 (GH116)	74	0.769862
Zci_12825 (GT0/BC10)	Zci_06709 (GH152)	43	0.735765
Zci_09278 (THE1)	Zci_06709 (GH152)	70	0.758333
Zci_09278 (THE1)	Zci_04468 (GT2/CesA1)	98	0.742573
Zci_02107 (GT47/MUR3)	Zci_14394 (GT61/XAT)	24	0.829399
Zci_02107 (GT47/MUR3)	Zci_10931 (GH9/KOR1)	44	0.818829
Zci_02107 (GT47/MUR3)	Zci_11517 (GT47)	31	0.766821
Zci_02107 (GT47/MUR3)	Zci_04468 (GT2/CesA1)	68	0.749292
Zci_02107 (GT47/MUR3)	Zci_04600 (GT31)	69	0.74521
Zci_02943 (GT2/CSl1-3)	Zci_03464 (GT106/RRT)	25	0.879687
Zci_02943 (GT2/CSl1-3)	Zci_00169 (GT77/RGXT)	52	0.844411
Zci_02943 (GT2/CSl1-3)	Zci_06116 (GH116)	35	0.836571
Zci_02943 (GT2/CSl1-3)	Zci_04468 (GT2/CesA1)	78	0.782105
Zci_04468 (GT2/CesA1)	Zci_10931 (GH9/KOR1)	11	0.887228
Zci_04468 (GT2/CesA1)	Zci_06116 (GH116)	10	0.866538
Zci_04468 (GT2/CesA1)	Zci_03464 (GT106/RRT)	41	0.856914
Zci_04468 (GT2/CesA1)	Zci_14394 (GT61/XAT)	15	0.856422
Zci_04468 (GT2/CesA1)	Zci_00169 (GT77/RGXT)	46	0.854354
Zci_04468 (GT2/CesA1)	Zci_11517 (GT47)	36	0.811924
Zci_04468 (GT2/CesA1)	Zci_02943 (GT2/CSl1-3)	78	0.782105
Zci_04468 (GT2/CesA1)	Zci_01359 (GT2/CslC)	55	0.774566
Zci_04468 (GT2/CesA1)	Zci_06709 (GH152)	67	0.752114
Zci_04468 (GT2/CesA1)	Zci_02107 (GT47/MUR3)	68	0.749292
Zci_04468 (GT2/CesA1)	Zci_09278 (THE1)	98	0.742573
Zci_04600 (GT31)	Zci_10931 (GH9/KOR1)	31	0.84058
Zci_04600 (GT31)	Zci_00664 (GT47/XUT1)	23	0.827747
Zci_04600 (GT31)	Zci_03879 (GT77/RAY1)	54	0.806435
Zci_04600 (GT31)	Zci_13592 (GT92/GALS)	64	0.796914
Zci_04600 (GT31)	Zci_14394 (GT61/XAT)	48	0.793749
Zci_04600 (GT31)	Zci_02107 (GT47/MUR3)	69	0.74521
Zci_04753 (CC1)	Zci_10931 (GH9/KOR1)	51	0.807848
Zci_04753 (CC1)	Zci_05758 (GT92/GALS)	56	0.78773
Zci_04753 (CC1)	Zci_14394 (GT61/XAT)	62	0.776766
Zci_04753 (CC1)	Zci_13592 (GT92/GALS)	100	0.769484
Zci_04753 (CC1)	Zci_11517 (GT47)	84	0.732281
Zci_05184 (GH28)	Zci_03879 (GT77/RAY1)	66	0.796471
Zci_05184 (GH28)	Zci_11517 (GT47)	19	0.790974
Zci_10664 (GT77/RRA)	Zci_01415 (GT37/FUT1)	10	0.881878
Zci_10664 (GT77/RRA)	Zci_14723 (GT92)	48	0.849727
Zci_10664 (GT77/RRA)	Zci_10774 (GT29/HRS1)	87	0.794912
Zci_10664 (GT77/RRA)	Zci_03317 (GT75)	52	0.785065
Zci_10664 (GT77/RRA)	Zci_05758 (GT92/GALS)	75	0.772058
Zci_10774 (GT29/HRS1)	Zci_14723 (GT92)	3	0.933455
Zci_10774 (GT29/HRS1)	Zci_03317 (GT75)	16	0.873187
Zci_10774 (GT29/HRS1)	Zci_03464 (GT106/RRT)	90	0.809451
Zci_10774 (GT29/HRS1)	Zci_10664 (GT77/RRA)	87	0.794912
Zci_10774 (GT29/HRS1)	Zci_13592 (GT92/GALS)	91	0.792143
Zci_10774 (GT29/HRS1)	Zci_00169 (GT77/RGXT)	92	0.79161
Zci_10931 (GH9/KOR1)	Zci_14394 (GT61/XAT)	4	0.901451
Zci_10931 (GH9/KOR1)	Zci_04468 (GT2/CesA1)	11	0.887228
Zci_10931 (GH9/KOR1)	Zci_03464 (GT106/RRT)	21	0.882397
Zci_10931 (GH9/KOR1)	Zci_00169 (GT77/RGXT)	40	0.867701
Zci_10931 (GH9/KOR1)	Zci_13592 (GT92/GALS)	29	0.844966
Zci_10931 (GH9/KOR1)	Zci_04600 (GT31)	31	0.84058
Zci_10931 (GH9/KOR1)	Zci_06116 (GH116)	37	0.830067
Zci_10931 (GH9/KOR1)	Zci_03879 (GT77/RAY1)	41	0.823396
Zci_10931 (GH9/KOR1)	Zci_11517 (GT47)	42	0.823238
Zci_10931 (GH9/KOR1)	Zci_02107 (GT47/MUR3)	44	0.818829
Zci_10931 (GH9/KOR1)	Zci_05758 (GT92/GALS)	47	0.813213
Zci_10931 (GH9/KOR1)	Zci_04753 (CC1)	51	0.807848
Zci_10931 (GH9/KOR1)	Zci_00664 (GT47/XUT1)	58	0.800384
Zci_13592 (GT92/GALS)	Zci_00664 (GT47/XUT1)	5	0.88716
Zci_13592 (GT92/GALS)	Zci_03879 (GT77/RAY1)	6	0.885225
Zci_13592 (GT92/GALS)	Zci_10931 (GH9/KOR1)	29	0.844966
Zci_13592 (GT92/GALS)	Zci_03317 (GT75)	61	0.798144
Zci_13592 (GT92/GALS)	Zci_04600 (GT31)	64	0.796914
Zci_13592 (GT92/GALS)	Zci_10774 (GT29/HRS1)	91	0.792143
Zci_13592 (GT92/GALS)	Zci_04753 (CC1)	100	0.769484
Zci_14723 (GT92)	Zci_10774 (GT29/HRS1)	3	0.933455
Zci_14723 (GT92)	Zci_03464 (GT106/RRT)	23	0.881455
Zci_14723 (GT92)	Zci_00169 (GT77/RGXT)	27	0.876178
Zci_14723 (GT92)	Zci_01415 (GT37/FUT1)	28	0.873665
Zci_14723 (GT92)	Zci_03317 (GT75)	42	0.858802
Zci_14723 (GT92)	Zci_10664 (GT77/RRA)	48	0.849727
Zci_14723 (GT92)	Zci_05758 (GT92/GALS)	69	0.831547
Zci_00664 (GT47/XUT1)	Zci_03879 (GT77/RAY1)	1	0.914996
Zci_00664 (GT47/XUT1)	Zci_13592 (GT92/GALS)	5	0.88716
Zci_00664 (GT47/XUT1)	Zci_04600 (GT31)	23	0.827747
Zci_00664 (GT47/XUT1)	Zci_10931 (GH9/KOR1)	58	0.800384
Zci_00169 (GT77/RGXT)	Zci_03464 (GT106/RRT)	1	0.964608
Zci_00169 (GT77/RGXT)	Zci_14723 (GT92)	27	0.876178
Zci_00169 (GT77/RGXT)	Zci_05758 (GT92/GALS)	28	0.876134
Zci_00169 (GT77/RGXT)	Zci_10931 (GH9/KOR1)	40	0.867701
Zci_00169 (GT77/RGXT)	Zci_04468 (GT2/CesA1)	46	0.854354
Zci_00169 (GT77/RGXT)	Zci_14394 (GT61/XAT)	47	0.851522
Zci_00169 (GT77/RGXT)	Zci_02943 (GT2/CSl1-3)	52	0.844411
Zci_00169 (GT77/RGXT)	Zci_01415 (GT37/FUT1)	55	0.834127
Zci_00169 (GT77/RGXT)	Zci_06116 (GH116)	63	0.824528
Zci_00169 (GT77/RGXT)	Zci_10774 (GT29/HRS1)	92	0.79161
Zci_01415 (GT37/FUT1)	Zci_10664 (GT77/RRA)	10	0.881878
Zci_01415 (GT37/FUT1)	Zci_14723 (GT92)	28	0.873665
Zci_01415 (GT37/FUT1)	Zci_00169 (GT77/RGXT)	55	0.834127
Zci_01415 (GT37/FUT1)	Zci_03464 (GT106/RRT)	63	0.831412
Zci_01359 (GT2/CslC)	Zci_04468 (GT2/CesA1)	55	0.774566
Zci_01359 (GT2/CslC)	Zci_06709 (GH152)	11	0.762737
Zci_01359 (GT2/CslC)	Zci_11517 (GT47)	100	0.679994
Zci_06709 (GH152)	Zci_06116 (GH116)	80	0.765402
Zci_06709 (GH152)	Zci_01359 (GT2/CslC)	11	0.762737
Zci_06709 (GH152)	Zci_09278 (THE1)	70	0.758333
Zci_06709 (GH152)	Zci_04468 (GT2/CesA1)	67	0.752114
Zci_06709 (GH152)	Zci_12825 (GT0/BC10)	43	0.735765

## Sheet: Figure 4e
gene expression levels	D-2			D-6			L-2			L-6			L-10			L-14			LQ_20			LQ_4			Desi_20			Desi_4			Control			Cad			Dark			HL			HL4			Mannitol			NaCl
Zci_04468 CesA1	36.4797	36.4601	45.6948	46.7392	37.9359	45.1783	83.8748	78.4323	89.9839	69.3996	69.1024	69.2725	73.9065	83.5149	84.4984	198.605	201.764	201.948	51.7442	52.2162	47.5959	169.96	179.18	165.909	46.8785	45.1341	43.8238	137.489	213.94	179.029	61.9357	66.9206	67.1566	53.1891	46.1948	35.9739	17.2143	19.7559	13.7617	73.8005	82.844	80.5378	89.0268	84.4798	92.2811	94.6165	94.2946	91.6016	100.83
Zci_03055 CesA2	0.396067	0	0.136723	0.221222	0.389459	0	0.387889	0.510502	0.33662	0.236493	0.219438	0.434938	1.05315	1.28944	0.554948	1.12995	1.2968	0.90381	2.12928	1.52162	2.10546	2.05082	2.52194	1.86052	0.87338	0.97308	1.23526	0.316353	0.651662	0.551694	1.60672	1.83002	2.21779	0.034331	0.077495	0.069057	12.7021	6.07745	5.47741	1.33253	1.79841	1.75406	1.47376	1.44162	2.23443	3.23447	2.28596	2.64754	4.08381
Zci_01359 CslC	38.0508	36.1606	42.1751	37.799	32.8066	34.1596	46.598	47.3062	49.5389	44.9474	53.0457	47.2079	57.2375	58.5037	57.1807	120.613	122.334	121.54	35.3754	31.59	26.6296	77.9655	84.5937	85.5086	26.6838	30.7154	28.732	90.6611	63.0292	56.3458	40.4843	38.4355	45.4115	38.2074	29.9624	26.2054	18.5682	21.7759	20.2421	37.4117	38.6834	35.0609	68.7332	63.2365	76.7817	93.2222	106.544	106.963	60.6964
Zci_07893 CslL1	21.6275	20.9832	24.0255	73.3745	70.0908	74.0135	47.7946	44.5735	52.6434	73.3709	66.4844	60.552	81.1684	90.9148	96.6926	89.0029	84.545	86.6829	82.1649	77.479	74.6805	110.482	123.276	123.36	57.1509	89.7671	83.7959	187.055	173.082	157.744	31.0304	66.502	46.2165	304.644	323.846	245.098	42.4701	91.8272	45.5009	64.6167	72.7753	86.6085	125.563	129.183	111.892	155.762	122.789	119.039	145.768
Zci_04551 CslL1	36.8536	30.9917	34.4618	55.0087	49.1166	41.9519	15.8755	11.9407	11.8058	21.4446	22.584	19.999	24.5843	27.1831	28.1076	37.9002	44.8575	42.168	25.4297	23.1724	22.9079	13.1667	9.64497	10.2619	25.0107	25.5495	25.4932	6.62114	21.79	17.4442	10.0063	20.0244	14.5137	30.7205	19.9982	26.0755	24.8254	25.7354	31.2932	18.52	18.5475	23.4605	20.6989	22.0305	13.8692	24.26	23.0632	23.1295	26.8108
Zci_08939 CslN	0.04782	0.208108	0.260263	6.01508	4.6185	4.64142	29.9983	36.2481	27.0743	6.50239	5.32718	6.56591	6.91107	5.03691	4.48247	2.23676	1.63313	2.01541	30.02	34.761	32.5203	68.0838	63.8735	60.8142	55.807	31.2376	28.5027	58.6842	71.4051	57.4625	8.93162	20.8087	13.7484	3.15216	4.64373	1.5957	6.78305	2.98588	4.66467	21.8994	30.7619	29.9475	42.81	25.9047	18.0573	111.266	88.3146	85.5105	29.5444
Zci_07462 CslO	0	0	0	0	0	0	0	0	0	0	0	0	0	0	0	0	0	0	0	0	0	0	0	0	0	0	0	0	0	0	0	0	0	1.29422	2.27942	0	0	0	0	0	0	0	0.239822	0	0	0	0	0	0
Zci_15850 CslO	0.572906	0.836826	0.601676	1.19974	1.23562	1.38199	0.459466	0.118778	0	0	0.295795	0.250058	0.502609	0.175615	0.273244	0.539614	0.530612	1.09674	0.220389	0.084483	0.350851	0.156663	0.158542	0.077511	0.139641	0.207896	0.152228	0.365224	0.299482	0.598962	1.30537	2.4496	1.65644	2.00218	0.654494	0	1.21864	0	0.943365	0.737567	0.788591	1.05812	0.726701	0.973515	1.08318	6.32175	6.75335	6.38942	3.7566
Zci_01910 CslP1	27.4517	23.3473	23.1889	38.287	37.6687	42.2922	21.3256	22.2227	20.9821	20.2616	20.5477	21.805	14.5271	17.3698	18.3561	25.7133	28.9626	28.7042	9.65458	10.2198	10.9703	85.7747	107.023	92.4582	14.8563	17.6139	19.7393	27.4937	22.6444	26.3368	13.4361	27.1203	18.3231	69.0068	61.8598	62.9234	35.9478	30.9709	28.791	25.2486	34.4459	28.4781	23.634	27.662	19.5421	40.6329	34.8117	35.529	57.538
Zci_11882 CslP2	1.18232	1.5613	1.29492	1.43461	1.50359	1.44063	1.05258	0.661678	1.13772	0.845521	1.05899	1.11815	0.919074	1.26108	1.6125	1.45577	1.4677	1.45262	0.809986	0.992843	1.03156	0.666026	0.513919	0.590413	1.03869	1.04617	1.19495	0.578019	1.26507	1.1072	1.15104	1.58764	1.74024	2.50352	2.23355	2.37467	1.98674	2.40417	1.67915	1.48907	1.68078	1.86567	2.19848	1.854	1.86516	2.10594	2.08597	1.96883	1.76015
Zci_13680 CslQ	0.185913	0.310801	0.14512	0.249816	0.330259	0.141435	0	0.235966	0.193681	0.124945	0.345479	0.110965	0.199891	0.396175	0.130859	0.343055	0.225498	0.296622	0.085489	0.199833	0.17448	0.066246	0.049827	0.048579	0.079974	0.042385	0.067575	0	0.023223	0	0.109266	0.164817	0.257427	0.491131	0.426916	0.093206	0.20519	1.02386	0.341425	0.20298	0.328987	0.207335	0.196409	0.259821	0.187517	0.501252	0.201397	0.405576	0.20519
[truncated: 8 more columns]
