# Supplementary material for: Genomes of multicellular algal sisters to land plants illuminate signaling network evolution
Source: Nat Genet. 2024 May 1;56(5):1018–31. doi: 10.1038/s41588-024-01737-3 (PMC11096116; doi:10.1038/s41588-024-01737-3)
Supplement: Supplementary file 10 — Values plotted in Fig. 5a,c,d. [file 41588_2024_1737_MOESM10_ESM.xlsx]

## Sheet: 5a
	p-m interaction	calcium	stress	transporters	ethylene	ABA	SA	AUX	cell_division	JA	CK
p-m interaction	0.333333	1.9	0.777778	0.8	0.296296	0.285714	0.3	0.222222	0.0779896	0	0
calcium	1.9	0.142857	0.772727	0.421053	0.290323	0.24	0.214286	0.0769231	0.0722892	0	0
stress	0.777778	0.772727	0	0.407407	0.444444	0.151515	0.181818	0.047619	0.0560272	0	0
transporters	0.8	0.421053	0.407407	0.55303	0.166667	0.133333	0.0526316	0.111111	0.0477816	0.0769231	0
ethylene	0.296296	0.290323	0.444444	0.166667	0	0.0714286	0	0.0666667	0.0301003	0.04	0.0384615
ABA	0.285714	0.24	0.151515	0.133333	0.0714286	0	0.12	0.0833333	0.027027	0	0
SA	0.3	0.214286	0.181818	0.0526316	0	0.12	0	0	0.010327	0	0
AUX	0.222222	0.0769231	0.047619	0.111111	0.0666667	0.0833333	0	0	0.012069	0	0
cell_division	0.0779896	0.0722892	0.0560272	0.0477816	0.0301003	0.027027	0.010327	0.012069	0.0662021	0.00173913	0.00173611
JA	0	0	0	0.0769231	0.04	0	0	0	0.00173913	0	0
CK	0	0	0	0	0.0384615	0	0	0	0.00173611	0	0

## Sheet: 5c
		CYTOKININ				ETHYLENE							ABA															AUXIN										STRIGONOLACTONE						JASMONATE
		SIGNALING				BIOSYNTHESIS		SIGNALING					BIOSYNTHESIS										SIGNALING					BIOSYNTHESIS		SIGNALING			METABOLISM	TRANSPORT				BIOSYNTHESIS			SIGNALING			BIOSYNTHESIS				SIGNALING
		CHK	HPT	RRB	RRA	ACS	ACO	ETR_ERS	CTR1	EIN2	EIN3	EBF1	PSY1	PDS	LUT1_5	LUT2	ZEP_ABA1	ABA4	NCED3	ABA2	ABA3	AAO3	PYL	PPC2A	SNRK2.2	CIPK	CPK	TAA_TAR*	YUCCA	TIR1_AFB	ARF	IAA33	GH	ABCB	AUX1_LAX	PIN	PILS	D27	CCDs	MAX1	D14	KAI2	MAX2	AOS	AOC	OPR	JAR1	COI1	NINJA
Arabidopsis_thaliana	Ath	3	8	12	11	11	6	5	1	1	6	2	1	1	2	1	1	1	5	1	1	5	14	11	10	27	31	3	11	6	4	16	20	21	4	8	7	3	2	1	2	1	1	2	4	6	1	1	1
Marchantia_polymorpha	Mpo	2	2	1	1	2	2	4	0	1	1	1	1	1	2	1	1	1	2	0	1	1	6	2	2	2	6	1	7	1	1	2	2	12	1	5	3	4	1	0	0	2	2	2	1	2	0	1	0
Physcomitrella_patens	Ppa	10	3	5	7	3	2	8	1	2	2	2	3	1	2	2	4	2	2	0	1	2	9	2	4	7	20	5	6	4	3	0	2	13	9	3	5	5	1	0	8	6	1	2	6	9	0	6	0
1560_nuclei	UTEX1560	12	1	2	0	4	7	6	0	1	1	0	1	1	2	1	1	1	0	0	1	1	1	9	1	1	7	0	0	0	1	0	0	3	0	1	4	3	1	1	0	1	2	0	0	3	0	0	0
SAG698_1b	Zci	9	1	2	0	2	4	4	0	1	1	0	1	1	1	1	1	1	0	0	1	1	1	6	1	0	7	0	0	0	1	0	0	2	0	1	2	2	1	1	0	0	2	0	0	2	0	0	0
1559_nuclei	UTEX1559	9	1	2	0	3	4	5	0	1	1	0	1	1	2	1	1	1	0	0	1	1	1	6	1	1	6	0	0	0	1	0	0	2	0	2	4	3	1	1	0	1	2	0	0	4	0	0	0
SAG698_1a	SAG698-1a	11	1	2	0	1	2	3	1	1	1	0	1	1	3	1	1	1	0	0	2	3	2	7	2	1	5	0	0	0	0	0	0	9	0	1	3	2	1	1	0	1	3	0	0	4	0	0	0
Mesotaenium_endlicherianum	Men	10	1	2	0	2	1	4	2	1	1	0	2	1	2	2	1	1	0	0	1	1	3	4	1	1	4	0	0	0	1	0	1	4	0	1	5	3	0	1	0	2	1	0	0	2	0	0	0
Penium_margaritaceum	Pma	13	7	5	0	7	5	15	1	8	6	6	4	3	12	3	3	2	0	0	3	5	0	3	3	2	24	0	0	0	0	0	0	7	2	13	8	12	0	43	0	4	0	0	0	2	0	0	0
Spirogloea_muscicola	Smu	17	2	6	0	7	3	17	2	3	3	0	3	5	6	3	0	3	0	0	3	0	0	6	8	0	10	0	0	0	0	0	0	6	0	3	11	9	0	6	0	3	6	0	0	4	0	0	0
Chara_braunii	Cbr	7	1	0	0	2	1	7	0	0	4	0	2	1	3	1	1	0	0	0	2	1	0	0	2	0	5	0	0	0	1	2	0	5	0	7	0	2	0	5	0	0	0	0	0	0	0	0	0
Klebsormidium_nitens	Kni	12	1	1	1	1	2	4	0	0	4	1	1	1	2	1	1	1	0	0	1	1	0	1	1	1	3	0	1	0	0	0	4	4	1	1	3	3	5	4	0	0	1	0	0	1	0	0	0
Mesostigma_viride	Mvi	0	1	1	2	1	0	2	0	1	0	0	1	1	2	0	1	1	0	0	1	1	0	0	2	1	1	0	1	0	0	0	0	4	0	2	0	3	0	0	0	9	0	0	0	0	0	0	0
Chlorokybus_atmophyticus	Cat	0	1	1	0	1	1	1	0	0	0	0	1	1	2	1	1	1	0	0	1	2	0	0	2	1	1	0	0	0	1	0	0	2	0	0	3	2	2	4	0	0	0	0	0	0	0	0	0
Chlamydomonas_reinhardtii	Cre	0	1	1	0	1	2	0	0	1	0	0	1	1	3	1	1	2	0	0	1	1	0	2	1	0	0	0	0	0	0	0	0	2	0	0	2	2	5	12	0	0	0	0	0	2	0	0	0
Volvox_carteri	Vca	0	1	1	0	1	1	0	0	2	0	0	1	1	2	1	1	2	0	0	1	2	0	3	1	0	0	0	0	0	0	0	0	1	0	0	2	2	7	2	0	0	0	0	0	1	0	0	0
[truncated: 37 more columns]

## Sheet: 5d
TAP	0_no_family_found	ABI3/VP1	ADA2	Alfin-like	ALOG	AP2	ARF	Argonaute	ARID	Aux/IAA	BBR/BPC	BES1	bHLH	bHLH_TCP	bHSH	BSD_dom_cont	bZIP	C1HDZ	C2C2_CO-like	C2C2_Dof	C2C2_GATA	C2C2_YABBY	C2H2	C2H2_IDD	C2HDZ	C3H	C3HDZ	C4HDZ	CAMTA	CBP	Coactivator_p15	CPP	CRF	CSD	CudA	DBP	DDT	Dicer	DUF246_dom_cont/O-FucT	DUF296_dom_cont	DUF547_dom_cont	DUF632_dom_cont	DUF833_dom_cont/TANGO2	E2F/DP	EIL	ET	FHA	GARP_ARR-B	GARP_G2-like
TAP type		TF	TR	TF	TF	TF	TF	TR	TF	TR	TF	TF	TF	TF	TF	PT	TF	TF	TF	TF	TF	TF	TF	TF	TF	TF	TF	TF	TF	TR	TR	TF	TF	TF	TF	TF	TR	TR	PT	PT	PT	PT	PT	TF	TF	TF	TR	TF	TF
ARATH	675	64	2	8	10	134	23	10	10	29	7	8	152	24	0	10	72	17	12	36	27	6	93	16	10	48	5	16	6	5	3	8	12	4	0	3	5	2	39	31	16	16	4	8	6	3	17	13	42
MARPO	314	4	1	5	2	31	4	4	5	3	2	3	49	2	0	5	15	1	3	2	3	0	35	3	1	30	1	1	1	1	2	2	1	1	0	0	3	2	16	4	5	1	1	6	1	1	15	2	7
PHYPA	589	41	2	16	4	159	15	7	8	4	1	6	112	6	0	10	48	17	15	23	11	0	77	7	8	41	3	6	3	2	2	7	3	3	0	0	8	1	32	13	13	5	1	10	2	7	18	5	50
UTEX1560	0	0	0	0	0	0	0	0	0	0	0	0	0	0	0	0	0	0	0	0	0	0	0	0	0	0	0	0	0	0	0	0	0	0	0	0	0	0	0	0	0	0	0	0	0	0	0	0	0
ZYGCI	268	4	1	2	1	18	1	2	2	0	0	2	14	1	0	4	17	1	1	1	5	0	24	1	1	24	1	0	1	0	2	2	0	1	0	1	3	1	40	1	6	1	1	1	1	1	12	2	6
UTEX1559	0	0	0	0	0	0	0	0	0	0	0	0	0	0	0	0	0	0	0	0	0	0	0	0	0	0	0	0	0	0	0	0	0	0	0	0	0	0	0	0	0	0	0	0	0	0	0	0	0
SAG698-1a	0	0	0	0	0	0	0	0	0	0	0	0	0	0	0	0	0	0	0	0	0	0	0	0	0	0	0	0	0	0	0	0	0	0	0	0	0	0	0	0	0	0	0	0	0	0	0	0	0
MESEN	0	0	0	0	0	0	0	0	0	0	0	0	0	0	0	0	0	0	0	0	0	0	0	0	0	0	0	0	0	0	0	0	0	0	0	0	0	0	0	0	0	0	0	0	0	0	0	0	0
PENMA	761	6	1	5	3	103	0	3	5	3	4	10	84	4	0	6	49	7	2	4	8	0	44	1	2	39	0	1	0	3	3	3	0	12	0	4	2	0	55	0	13	1	0	5	1	3	18	2	6
SPIMU	693	3	3	6	3	50	3	6	8	0	3	5	59	7	0	9	43	3	0	0	4	1	74	2	6	57	0	0	3	3	2	3	0	4	0	0	9	3	49	0	12	0	3	9	0	0	17	6	11
CHABR	362	4	0	2	1	9	1	2	3	2	0	1	12	2	0	3	15	1	1	1	4	0	23	2	2	26	0	0	1	1	2	2	0	1	0	1	2	0	13	1	1	0	1	3	4	1	14	0	4
KLEFL	388	8	1	5	0	9	0	6	1	0	0	2	9	0	0	5	21	5	3	1	8	1	56	1	4	29	1	1	1	1	1	4	0	3	0	0	3	0	31	1	3	0	1	4	1	0	15	2	5
CHLAT	256	1	0	1	0	20	1	3	2	0	0	0	8	0	0	3	20	0	3	1	3	0	20	1	2	19	1	0	0	1	1	2	0	1	0	0	2	0	0	2	3	0	1	2	0	0	16	1	4
MESVI	648	2	1	0	0	24	1	9	3	0	0	0	4	0	0	9	21	1	1	0	5	2	43	0	0	26	0	0	0	1	2	4	0	2	0	0	1	0	0	2	5	0	1	5	0	0	22	1	0
CHLRE	318	1	1	2	0	22	0	3	5	0	0	0	10	0	0	3	25	0	0	1	12	0	9	0	0	18	0	0	0	1	1	3	0	2	0	0	1	0	5	0	1	0	1	2	0	0	15	1	4
VOLCA	299	1	1	1	0	19	0	2	4	0	0	0	3	0	0	3	17	0	1	1	12	0	10	0	0	17	0	0	0	1	1	3	0	2	0	0	1	0	4	0	1	0	0	3	0	0	15	1	4
[truncated: 89 more columns]
