# Supplementary material for: Genomes of multicellular algal sisters to land plants illuminate signaling network evolution
Source: Nat Genet. 2024 May 1;56(5):1018–31. doi: 10.1038/s41588-024-01737-3 (PMC11096116; doi:10.1038/s41588-024-01737-3)
Supplement: Supplementary file 11 — Values plotted in Fig. 6a. [file 41588_2024_1737_MOESM11_ESM.xlsx]

## Sheet: 6a
species / Microexon cluster	1	2	3	4	5	6	7	8	9	10	11	12	13	14	15	16	17	18	19	20	21	22	23	24	25	26	27	28	29	30	31	32	33	34	35	36	37	38	39	40	41	42	43	44	45	Total
A. thaliana	1	1	1	1	1	1	1	1	NA	1	1	1	1	1	1	0.33	NA	1	NA	NA	1	1	1	1	1	1	1	1	1	1	1	1	1	1	1	1	1	0.28	NA	NA	1	0.5	1	NA	0.5	38
P. patens	1	0	NA	NA	NA	1	1	0.33	NA	NA	NA	NA	NA	1	1	0.17	1	NA	1	NA	0.3	0.43	1	1	1	1	1	1	1	NA	1	NA	1	NA	0	1	NA	0.71	NA	NA	1	1	NA	1	0.75	26
M. polymorpha	1	1	NA	NA	NA	1	1	0	NA	NA	NA	NA	NA	NA	NA	0.33	0.5	0	NA	NA	1	0.67	1	1	1	1	1	1	1	NA	1	NA	0	0	1	NA	NA	0.5	NA	NA	1	1	NA	NA	0.5	21
Z. circumcarinatum SAG698-1b	1	1	NA	NA	NA	1	1	1	NA	NA	NA	NA	NA	NA	NA	0	NA	1	NA	NA	1	1	1	1	NA	1	NA	1	NA	NA	NA	NA	NA	1	1	1	NA	0	NA	NA	NA	NA	NA	NA	1	16
Z. circumcarinatum UTEX1560	NA	1	NA	NA	NA	1	1	NA	NA	NA	NA	NA	NA	NA	NA	0	NA	1	NA	NA	NA	1	NA	1	NA	1	NA	1	NA	NA	NA	NA	NA	1	1	1	NA	0	NA	NA	NA	NA	NA	NA	1	12
Z. circumcarinatum UTEX1559	1	1	NA	NA	NA	1	1	1	NA	NA	NA	NA	NA	NA	NA	0	NA	1	NA	NA	1	1	1	1	NA	1	NA	1	NA	NA	NA	NA	NA	1	1	1	NA	0	NA	NA	NA	NA	NA	NA	1	16
Z. cf. cylindricum SAG698-1a_XF	NA	NA	NA	NA	NA	1	NA	1	NA	NA	NA	NA	NA	NA	NA	0.5	NA	1	NA	NA	1	1	NA	1	NA	1	1	NA	NA	NA	NA	NA	NA	1	NA	1	NA	0	NA	NA	1	NA	NA	NA	NA	12
M. endlicherianum	NA	NA	NA	NA	NA	1	1	1	NA	NA	NA	NA	NA	1	NA	0	NA	1	NA	NA	1	1	NA	1	NA	1	NA	0	NA	NA	NA	NA	NA	NA	1	1	NA	NA	NA	NA	NA	NA	NA	NA	1	12
P. margaritaceum	NA	NA	NA	NA	NA	1	NA	1	NA	NA	NA	NA	NA	NA	NA	NA	NA	0	NA	NA	NA	1	NA	1	NA	NA	NA	NA	NA	NA	NA	NA	NA	1	NA	0	NA	NA	NA	NA	NA	NA	NA	NA	0.5	6
S. muscicola	NA	NA	NA	NA	NA	NA	NA	1	NA	NA	NA	NA	NA	NA	1	0	NA	0	NA	NA	1	NA	1	1	1	1	NA	NA	1	NA	NA	NA	NA	1	NA	NA	1	0	NA	NA	1	NA	NA	NA	NA	11
C. braunii	0	NA	1	NA	NA	NA	0	0	NA	NA	NA	NA	NA	NA	NA	0	1	0	NA	NA	NA	0	NA	NA	0	NA	NA	0	NA	NA	NA	NA	1	NA	0	NA	NA	0	NA	NA	NA	NA	NA	NA	NA	3
K. nitens	0	NA	NA	NA	NA	0	0	NA	NA	NA	NA	NA	NA	NA	NA	0	1	NA	NA	NA	0	0	NA	0	NA	0	NA	0	NA	NA	NA	NA	0	NA	0	NA	NA	0	NA	NA	0	NA	NA	NA	NA	1
C. atmophyticus	NA	NA	NA	NA	NA	NA	0	NA	NA	NA	NA	NA	NA	NA	NA	NA	NA	NA	NA	NA	NA	NA	NA	1	NA	1	NA	0	NA	NA	NA	NA	NA	NA	NA	NA	NA	NA	NA	NA	NA	NA	NA	NA	NA	2
M. viride	1	NA	1	NA	NA	NA	NA	NA	NA	NA	NA	NA	NA	NA	1	0.33	NA	NA	NA	NA	NA	NA	NA	NA	NA	0	NA	NA	NA	NA	NA	NA	NA	NA	NA	NA	NA	NA	NA	NA	NA	NA	NA	NA	1	5
V. carteri	NA	NA	NA	NA	NA	NA	0	NA	NA	NA	NA	NA	NA	NA	NA	NA	NA	NA	NA	NA	NA	NA	NA	0	NA	NA	NA	0	NA	NA	NA	NA	NA	NA	NA	NA	NA	NA	NA	NA	NA	NA	NA	NA	NA	0
C. reinhardtii	NA	NA	NA	NA	NA	NA	0	NA	NA	NA	NA	NA	NA	NA	NA	NA	NA	NA	NA	NA	NA	NA	NA	NA	NA	NA	NA	NA	NA	NA	NA	NA	NA	NA	NA	NA	NA	NA	NA	NA	NA	NA	NA	NA	0	0
species / motif	zf-ANAPC11	Vps55	CHORD	Ribonuclease_T2	Helicase_C	Ribul_P_3_epim	Peptidase_M1	Peptidase_C1	SKG6	DUF4788	TRAP_beta	Unknown	DNA_ligase_A_M	Prefoldin_2	GBP	SNF2_N	IP_trans	DEAD	Unknown	VSP	AP2	Glyco_hydro_32N	AAA	Ham1p_like	CDP-OH_P_transf	PRMT5	Gelsolin	Peptidase_M1	TPR_12	SPARK	TPT	MCM6_C	Unknown	DUF1325	Tudor-knot	EFP_N	Trigger_N	Myosin_head	Unknown	SBP_bac_10	DUF974	bHLH MYC_N	Unknown	Unknown	RPE65
